# Supplementary material for: CXCL6 is an important paracrine factor in the pro-angiogenic human cardiac progenitor-like cell secretome
Source: Sci Rep. 2017 Oct 2;7:12490. doi: 10.1038/s41598-017-11976-6 (PMC5624898; doi:10.1038/s41598-017-11976-6)
Supplement: Supplementary file 2 — Table S1 [file 41598_2017_11976_MOESM2_ESM.xlsx]

## Sheet: Hoja1
	ID uniprot	Symbol	Entrez Gene Name	Location	Type(s)
1	B3KQX9	WNT5A	wingless-type MMTV integration site family, member 5A	Extrac Space	cytokine
2	P04628	WNT1	wingless-type MMTV integration site family, member 1	Extrac Space	cytokine
3	E9PMJ5	VAV3	vav 3 guanine nucleotide exchange factor	Extrac Space	cytokine
4	P40222	TXLNA	taxilin alpha	Extrac Space	cytokine
5	Q15654	TRIP6	thyroid hormone receptor interactor 6	Extrac Space	cytokine
6	Q5FBX6	THPO	thrombopoietin	Extrac Space	cytokine
7	B9EKV1	SPRED3	sprouty-related, EVH1 domain containing 3	Extrac Space	cytokine
8	C9J623	SPRED2	sprouty-related, EVH1 domain containing 2	Extrac Space	cytokine
9	F2YBS5	SPP1	secreted phosphoprotein 1	Extrac Space	cytokine
10	P11684	SCGB1A1	secretoglobin, family 1A, member 1 (uteroglobin)	Extrac Space	cytokine
11	P13725	OSM	oncostatin M	Extrac Space	cytokine
12	P43490	NAMPT	nicotinamide phosphoribosyltransferase	Extrac Space	cytokine
13	P14174	MIF	macrophage migration inhibitory factor (glycosylation-inhibiting factor)	Extrac Space	cytokine
14	C9J4T6	IL8	interleukin 8	Extrac Space	cytokine
15	P01584	IL1B	interleukin 1, beta	Extrac Space	cytokine
16	P01583	IL1A	interleukin 1, alpha	Extrac Space	cytokine
17	Q9UHF5	IL17B	interleukin 17B	Extrac Space	cytokine
18	F8W7Z5	IL16	interleukin 16	Extrac Space	cytokine
19	Q7LDP2	IL12A	interleukin 12A (natural killer cell stimulatory factor 1, cytotoxic lymphocyte maturation factor 1, p35)	Extrac Space	cytokine
20	Q6LBF4	IL10	interleukin 10	Extrac Space	cytokine
21	B2R5Y4	IK	IK cytokine, down-regulator of HLA II	Extrac Space	cytokine
22	Q14615	IFNG	interferon, gamma	Extrac Space	cytokine
23	Q16054	IFNA2	interferon, alpha 2	Extrac Space	cytokine
24	P48023	FASLG	Fas ligand (TNF superfamily, member 6)	Extrac Space	cytokine
25	Q92520	FAM3C	family with sequence similarity 3, member C	Extrac Space	cytokine
26	P58499-3	FAM3B	family with sequence similarity 3, member B	Extrac Space	cytokine
27	Q96RT1-7	ERBB2IP	erbb2 interacting protein	Extrac Space	cytokine
28	D6RA95	EDA	ectodysplasin A	Extrac Space	cytokine
29	F8W7H2	DKK3	dickkopf 3 homolog (Xenopus laevis)	Extrac Space	cytokine
30	B2R4J7	CXCL9	chemokine (C-X-C motif) ligand 9	Extrac Space	cytokine
31	D6RF92	CXCL6	chemokine (C-X-C motif) ligand 6 (granulocyte chemotactic protein 2)	Extrac Space	cytokine
32	P48061-2	CXCL12	chemokine (C-X-C motif) ligand 12	Extrac Space	cytokine
33	P09341	CXCL1	chemokine (C-X-C motif) ligand 1 (melanoma growth stimulating activity, alpha)	Extrac Space	cytokine
34	Q5U5Y7	CTF1	cardiotrophin 1	Extrac Space	cytokine
35	Q9NX76	CMTM6	CKLF-like MARVEL transmembrane domain containing 6	Extrac Space	cytokine
36	Q96MX0-2	CMTM3	CKLF-like MARVEL transmembrane domain containing 3	Extrac Space	cytokine
37	D6RC73	CCL28	chemokine (C-C motif) ligand 28	Extrac Space	cytokine
38	P22362	CCL1	chemokine (C-C motif) ligand 1	Extrac Space	cytokine
39	Q59GS8	C5	complement component 5	Extrac Space	cytokine
40	Q969H8	C19orf10	chromosome 19 open reading frame 10	Extrac Space	cytokine
41	Q12904	AIMP1	aminoacyl tRNA synthetase complex-interacting multifunctional protein 1	Extrac Space	cytokine
42	F5GYI1	VNN3	vanin 3	Extrac Space	enzyme
43	B4DU73	TGM4	transglutaminase 4 (prostate)	Extrac Space	enzyme
44	B7Z729	SMPDL3A	sphingomyelin phosphodiesterase, acid-like 3A	Extrac Space	enzyme
45	Q9BVL4	SELO	selenoprotein O	Extrac Space	enzyme
46	Q99470	SDF2	stromal cell-derived factor 2	Extrac Space	enzyme
47	Q92626	PXDN	peroxidasin homolog (Drosophila)	Extrac Space	enzyme
48	E9PRT6	PNLIPRP1	pancreatic lipase-related protein 1	Extrac Space	enzyme
49	Q9UPQ7-3	PDZRN3	PDZ domain containing ring finger 3	Extrac Space	enzyme
50	Q96JB6	LOXL4	lysyl oxidase-like 4	Extrac Space	enzyme
51	E7END4	LOXL3	lysyl oxidase-like 3	Extrac Space	enzyme
52	Q9Y4K0	LOXL2	lysyl oxidase-like 2	Extrac Space	enzyme
53	P28300	LOX	lysyl oxidase	Extrac Space	enzyme
54	A2IBA8	LIPH	lipase, member H	Extrac Space	enzyme
55	B2RCS7	LIPG	lipase, endothelial	Extrac Space	enzyme
56	P55268	LAMB2	laminin, beta 2 (laminin S)	Extrac Space	enzyme
57	Q16363	LAMA4	laminin, alpha 4	Extrac Space	enzyme
58	P59796	GPX6	glutathione peroxidase 6 (olfactory)	Extrac Space	enzyme
59	P06744	GPI	glucose-6-phosphate isomerase	Extrac Space	enzyme
60	Q9BTY2	FUCA2	fucosidase, alpha-L- 2, plasma	Extrac Space	enzyme
61	P02751-3	FN1	fibronectin 1	Extrac Space	enzyme
62	O75063	FAM20B	family with sequence similarity 20, member B	Extrac Space	enzyme
63	A6PVK5	F13A1	coagulation factor XIII, A1 polypeptide	Extrac Space	enzyme
64	B4DHN2	ENPP5	ectonucleotide pyrophosphatase/phosphodiesterase 5 (putative)	Extrac Space	enzyme
65	O94919	ENDOD1	endonuclease domain containing 1	Extrac Space	enzyme
66	Q12805-2	EFEMP1	EGF containing fibulin-like extracellular matrix protein 1	Extrac Space	enzyme
67	P24855	DNASE1	deoxyribonuclease I	Extrac Space	enzyme
68	Q4ZFW3	CREG2	cellular repressor of E1A-stimulated genes 2	Extrac Space	enzyme
69	Q5XG92-4	CES4A	carboxylesterase 4A	Extrac Space	enzyme
70	B4DSX9	CEL	carboxyl ester lipase (bile salt-stimulated lipase)	Extrac Space	enzyme
71	B4E3Q4	CECR1	cat eye syndrome chromosome region, candidate 1	Extrac Space	enzyme
72	F5H7Z7	CANT1	calcium activated nucleotidase 1	Extrac Space	enzyme
73	B7Z7C9	BTD	biotinidase	Extrac Space	enzyme
74	P54793	ARSF	arylsulfatase F	Extrac Space	enzyme
75	P15692-10	VEGFA	vascular endothelial growth factor A	Extrac Space	growth factor
76	B2RBL3	TYMP	thymidine phosphorylase	Extrac Space	growth factor
77	B2R7T2	TGFB2	transforming growth factor, beta 2	Extrac Space	growth factor
78	P01137	TGFB1	transforming growth factor, beta 1	Extrac Space	growth factor
79	Q9H5N1	RABEP2	rabaptin, RAB GTPase binding effector protein 2	Extrac Space	growth factor
80	P49763-2	PGF	placental growth factor	Extrac Space	growth factor
81	P20783	NTF3	neurotrophin 3	Extrac Space	growth factor
82	D9ZHQ3	NRG3	neuregulin 3	Extrac Space	growth factor
83	B4DFW1	NOV	nephroblastoma overexpressed	Extrac Space	growth factor
84	P01138	NGF	nerve growth factor (beta polypeptide)	Extrac Space	growth factor
85	Q9UMX5	NENF	neudesin neurotrophic factor	Extrac Space	growth factor
86	Q13208	MST1	macrophage stimulating 1 (hepatocyte growth factor-like)	Extrac Space	growth factor
87	B3KXY6	LTBP4	latent transforming growth factor beta binding protein 4	Extrac Space	growth factor
88	P58166	INHBE	inhibin, beta E	Extrac Space	growth factor
89	P08476	INHBA	inhibin, beta A	Extrac Space	growth factor
90	B2MUX6	IGF2	insulin-like growth factor 2 (somatomedin A)	Extrac Space	growth factor
91	P51858	HDGF	hepatoma-derived growth factor	Extrac Space	growth factor
92	B4DJI2	GRN	granulin	Extrac Space	growth factor
93	P39905-2	GDNF	glial cell derived neurotrophic factor	Extrac Space	growth factor
94	Q99988	GDF15	growth differentiation factor 15	Extrac Space	growth factor
95	O95390	GDF11	growth differentiation factor 11	Extrac Space	growth factor
96	P55107	GDF10	growth differentiation factor 10	Extrac Space	growth factor
97	O43915	FIGF	c-fos induced growth factor (vascular endothelial growth factor D)	Extrac Space	growth factor
98	Q7Z4T2	FGF23	fibroblast growth factor 23	Extrac Space	growth factor
99	P09038-2	FGF2	fibroblast growth factor 2 (basic)	Extrac Space	growth factor
100	Q59FR9	FGF11	fibroblast growth factor 11	Extrac Space	growth factor
101	Q6LBM3	FGF1	fibroblast growth factor 1 (acidic)	Extrac Space	growth factor
102	B3KRV6	CTGF	connective tissue growth factor	Extrac Space	growth factor
103	A0AUH1	CLEC11A	C-type lectin domain family 11, member A	Extrac Space	growth factor
104	E7EMY8	BMP8B	bone morphogenetic protein 8b	Extrac Space	growth factor
105	O95393	BMP10	bone morphogenetic protein 10	Extrac Space	growth factor
106	P23560	BDNF	brain-derived neurotrophic factor	Extrac Space	growth factor
107	A0JLS0	ANGPTL3	angiopoietin-like 3	Extrac Space	growth factor
108	Q9HBP3	ANGPT2	angiopoietin 2	Extrac Space	growth factor
109	Q9NP70-2	AMBN	ameloblastin (enamel matrix protein)	Extrac Space	growth factor
110	Q4ZG85	CRIM1	cysteine rich transmembrane BMP regulator 1 (chordin-like)	Extrac Space	kinase
111	B4DEV1	ZP2	zona pellucida glycoprotein 2 (sperm receptor)	Extrac Space	other
112	B8A595	WNT7B	wingless-type MMTV integration site family, member 7B	Extrac Space	other
113	B0AZN1	WISP1	WNT1 inducible signaling pathway protein 1	Extrac Space	other
114	Q14508-2	WFDC2	WAP four-disulfide core domain 2	Extrac Space	other
115	Q53GN4	WDR1	WD repeat domain 1	Extrac Space	other
116	P04275	VWF	von Willebrand factor	Extrac Space	other
117	B4DIV5	VWA5B1	von Willebrand factor A domain containing 5B1	Extrac Space	other
118	Q8TAG5	VSTM2A	V-set and transmembrane domain containing 2A	Extrac Space	other
119	E9PGP4	VMO1	vitelline membrane outer layer 1 homolog (chicken)	Extrac Space	other
120	B5MD45	VIT	vitrin	Extrac Space	other
121	P13611-5	VCAN	versican	Extrac Space	other
122	A8K5R2	VASH1	vasohibin 1	Extrac Space	other
123	Q765I0	UTS2D	urotensin 2 domain containing	Extrac Space	other
124	O75445-3	USH2A	Usher syndrome 2A (autosomal recessive, mild)	Extrac Space	other
125	Q8WVF2	UCMA	upper zone of growth plate and cartilage matrix associated	Extrac Space	other
126	Q92575	UBXN4	UBX domain protein 4	Extrac Space	other
127	Q9GZX9	TWSG1	twisted gastrulation homolog 1 (Drosophila)	Extrac Space	other
128	Q86WR5	TPRN	taperin	Extrac Space	other
129	Q03169	TNFAIP2	tumor necrosis factor, alpha-induced protein 2	Extrac Space	other
130	P24821-6	TNC	tenascin C	Extrac Space	other
131	C9JE12	TMUB1	transmembrane and ubiquitin-like domain containing 1	Extrac Space	other
132	Q86XC5	TMEM97	transmembrane protein 97	Extrac Space	other
133	B7Z1M8	TMEM25	transmembrane protein 25	Extrac Space	other
134	B7Z5I3	TMEM231	transmembrane protein 231	Extrac Space	other
135	B3LEU8	TMEM214	transmembrane protein 214	Extrac Space	other
136	Q96IK0	TMEM101	transmembrane protein 101	Extrac Space	other
137	P35625	TIMP3	TIMP metallopeptidase inhibitor 3	Extrac Space	other
138	B4DFW2	TIMP2	TIMP metallopeptidase inhibitor 2	Extrac Space	other
139	Q5H9A7	TIMP1	TIMP metallopeptidase inhibitor 1	Extrac Space	other
140	B4DQV6	THSD1	thrombospondin, type I, domain containing 1	Extrac Space	other
141	B4DQH6	THBS3	thrombospondin 3	Extrac Space	other
142	P35442	THBS2	thrombospondin 2	Extrac Space	other
143	P07996	THBS1	thrombospondin 1	Extrac Space	other
144	Q15582	TGFBI	transforming growth factor, beta-induced, 68kDa	Extrac Space	other
145	P01266-2	TG	thyroglobulin	Extrac Space	other
146	Q8NE89	TFPI2	tissue factor pathway inhibitor 2	Extrac Space	other
147	B2R8Y9	TFPI	tissue factor pathway inhibitor (lipoprotein-associated coagulation inhibitor)	Extrac Space	other
148	Q8N523	TFIP11	tuftelin interacting protein 11	Extrac Space	other
149	Q53GI2	TEX264	testis expressed 264	Extrac Space	other
150	B4DR81	TCTN3	tectonic family member 3	Extrac Space	other
151	F8VSB8	TCTN1	tectonic family member 1	Extrac Space	other
152	C9J5W6	TAGLN3	transgelin 3	Extrac Space	other
153	Q9UGT4	SUSD2	sushi domain containing 2	Extrac Space	other
154	C9JH51	STRC	stereocilin	Extrac Space	other
155	O76061	STC2	stanniocalcin 2	Extrac Space	other
156	P10124	SRGN	serglycin	Extrac Space	other
157	C9J6K0	SPP2	secreted phosphoprotein 2, 24kDa	Extrac Space	other
158	Q9BUD6	SPON2	spondin 2, extracellular matrix protein	Extrac Space	other
159	B3KMD1	SPON1	spondin 1, extracellular matrix protein	Extrac Space	other
160	A6NIR4	SPOCK2	sparc/osteonectin, cwcv and kazal-like domains proteoglycan (testican) 2	Extrac Space	other
161	D3DQB3	SPOCK1	sparc/osteonectin, cwcv and kazal-like domains proteoglycan (testican) 1	Extrac Space	other
162	B4DTF6	SPINT1	serine peptidase inhibitor, Kunitz type 1	Extrac Space	other
163	P09486	SPARC	secreted protein, acidic, cysteine-rich (osteonectin)	Extrac Space	other
164	Q08648-2	SPAG11B	sperm associated antigen 11B	Extrac Space	other
165	Q6X4U4	SOSTDC1	sclerostin domain containing 1	Extrac Space	other
166	Q7Z2R3	SOST	sclerostin	Extrac Space	other
167	Q59F18	SMTN	smoothelin	Extrac Space	other
168	Q9H4F8	SMOC1	SPARC related modular calcium binding 1	Extrac Space	other
169	Q5T0V3	SLIT1	slit homolog 1 (Drosophila)	Extrac Space	other
170	B2R7Z9	SFTPA2	surfactant protein A2	Extrac Space	other
171	O75830	SERPINI2	serpin peptidase inhibitor, clade I (pancpin), member 2	Extrac Space	other
172	C9J6F7	SERPINI1	serpin peptidase inhibitor, clade I (neuroserpin), member 1	Extrac Space	other
173	P50454	SERPINH1	serpin peptidase inhibitor, clade H (heat shock protein 47), member 1, (collagen binding protein 1)	Extrac Space	other
174	Q5UGI6	SERPING1	serpin peptidase inhibitor, clade G (C1 inhibitor), member 1	Extrac Space	other
175	C9JPV4	SERPINF2	serpin peptidase inhibitor, clade F (alpha-2 antiplasmin, pigment epithelium derived factor), member 2	Extrac Space	other
176	P36955	SERPINF1	serpin peptidase inhibitor, clade F (alpha-2 antiplasmin, pigment epithelium derived factor), member 1	Extrac Space	other
177	B4DMR3	SERPINE2	serpin peptidase inhibitor, clade E (nexin, plasminogen activator inhibitor type 1), member 2	Extrac Space	other
178	P05121	SERPINE1	serpin peptidase inhibitor, clade E (nexin, plasminogen activator inhibitor type 1), member 1	Extrac Space	other
179	P05546	SERPIND1	serpin peptidase inhibitor, clade D (heparin cofactor), member 1	Extrac Space	other
180	P05120	SERPINB2	serpin peptidase inhibitor, clade B (ovalbumin), member 2	Extrac Space	other
181	P20848	SERPINA2	serpin peptidase inhibitor, clade A (alpha-1 antiproteinase, antitrypsin), member 2	Extrac Space	other
182	Q96JX3-3	SERAC1	serine active site containing 1	Extrac Space	other
183	B7ZVZ1	39692	septin 8	Extrac Space	other
184	D6RIS9	SEPP1	selenoprotein P, plasma, 1	Extrac Space	other
185	Q99985	SEMA3C	sema domain, immunoglobulin domain (Ig), short basic domain, secreted, (semaphorin) 3C	Extrac Space	other
186	Q9BSG5	RTBDN	retbindin	Extrac Space	other
187	Q9H0K4	RSPH6A	radial spoke head 6 homolog A (Chlamydomonas)	Extrac Space	other
188	Q5GAN6	RNASE10	ribonuclease, RNase A family, 10 (non-active)	Extrac Space	other
189	P04090	RLN1/RLN2	relaxin 2	Extrac Space	other
190	B9A054	RHBDD1	rhomboid domain containing 1	Extrac Space	other
191	A8MW94	RESP18	regulated endocrine-specific protein 18 homolog (rat)	Extrac Space	other
192	P26022	PTX3	pentraxin 3, long	Extrac Space	other
193	Q9UQ72-2	PSG11	pregnancy specific beta-1-glycoprotein 11	Extrac Space	other
194	P07602	PSAP	prosaposin	Extrac Space	other
195	Q14558	PRPSAP1	phosphoribosyl pyrophosphate synthetase-associated protein 1	Extrac Space	other
196	B4E2K9	PRH1/PRH2	proline-rich protein HaeIII subfamily 2	Extrac Space	other
197	B7Z4R8	PRG4	proteoglycan 4	Extrac Space	other
198	Q9Y2Y8	PRG3	proteoglycan 3	Extrac Space	other
199	B4DSS0	PPRC1	peroxisome proliferator-activated receptor gamma, coactivator-related 1	Extrac Space	other
200	C0IMJ3	POSTN	periostin, osteoblast specific factor	Extrac Space	other
201	E9PHK5	POMC	proopiomelanocortin	Extrac Space	other
202	Q8NBL1	POGLUT1	protein O-glucosyltransferase 1	Extrac Space	other
203	B4DRB4	PLTP	phospholipid transfer protein	Extrac Space	other
204	Q8NHP8	PLBD2	phospholipase B domain containing 2	Extrac Space	other
205	Q5EBL8	PDZD11	PDZ domain containing 11	Extrac Space	other
206	B3KQT8	PCOLCE2	procollagen C-endopeptidase enhancer 2	Extrac Space	other
207	Q15113	PCOLCE	procollagen C-endopeptidase enhancer	Extrac Space	other
208	Q4G0U5	PCDP1	primary ciliary dyskinesia protein 1	Extrac Space	other
209	B4DLR6	PCDH18	protocadherin 18	Extrac Space	other
210	B4DZ38	OTOA	otoancorin	Extrac Space	other
211	B7ZA92	ORM1/ORM2	orosomucoid 1	Extrac Space	other
212	Q8TEG0	OLFML2A	olfactomedin-like 2A	Extrac Space	other
213	D6RGW2	NXPH3	neurexophilin 3	Extrac Space	other
214	Q5IEC1	NTNG1	netrin G1	Extrac Space	other
215	Q7Z494	NPHP3	nephronophthisis 3 (adolescent)	Extrac Space	other
216	Q8NCE1	NPDC1	neural proliferation, differentiation and control, 1	Extrac Space	other
217	P61916	NPC2	Niemann-Pick disease, type C2	Extrac Space	other
218	Q8NG41	NPB	neuropeptide B	Extrac Space	other
219	Q14112-2	NID2	nidogen 2 (osteonidogen)	Extrac Space	other
220	P14543-2	NID1	nidogen 1	Extrac Space	other
221	F8W1A2	NELL2	NEL-like 2 (chicken)	Extrac Space	other
222	Q2TB96	NELF	nasal embryonic LHRH factor	Extrac Space	other
223	Q8N440	NEGR1	neuronal growth regulator 1	Extrac Space	other
224	F2Z2S7	MYH14	myosin, heavy chain 14, non-muscle	Extrac Space	other
225	Q12964	MUC8	mucin 8	Extrac Space	other
226	B5ME49	MUC16	mucin 16, cell surface associated	Extrac Space	other
227	P08118-2	MSMB	microseminoprotein, beta-	Extrac Space	other
228	Q13421-4	MSLN	mesothelin	Extrac Space	other
229	B4DVE2	MRPL2	mitochondrial ribosomal protein L2	Extrac Space	other
230	B4DEW5	MMRN2	multimerin 2	Extrac Space	other
231	B7Z7R8	MMRN1	multimerin 1	Extrac Space	other
232	P08493	MGP	matrix Gla protein	Extrac Space	other
233	Q08431-3	MFGE8	milk fat globule-EGF factor 8 protein	Extrac Space	other
234	F5H7Z2	MFAP5	microfibrillar associated protein 5	Extrac Space	other
235	B4DKA1	MFAP3	microfibrillar-associated protein 3	Extrac Space	other
236	P55081	MFAP1	microfibrillar-associated protein 1	Extrac Space	other
237	Q9UJH8	METRN	meteorin, glial cell differentiation regulator	Extrac Space	other
238	Q14696	MESDC2	mesoderm development candidate 2	Extrac Space	other
239	P02686-2	MBP	myelin basic protein	Extrac Space	other
240	B3KQU9	MATN1	matrilin 1, cartilage matrix protein	Extrac Space	other
241	P55145	MANF	mesencephalic astrocyte-derived neurotrophic factor	Extrac Space	other
242	Q8N1E2	LYG1	lysozyme G-like 1	Extrac Space	other
243	B4DRN5	LTBP3	latent transforming growth factor beta binding protein 3	Extrac Space	other
244	Q14767	LTBP2	latent transforming growth factor beta binding protein 2	Extrac Space	other
245	Q14766-3	LTBP1	latent transforming growth factor beta binding protein 1	Extrac Space	other
246	Q8N6Y2-2	LRRC17	leucine rich repeat containing 17	Extrac Space	other
247	Q5XWD3	LRIG1	leucine-rich repeats and immunoglobulin-like domains 1	Extrac Space	other
248	Q8N696	LPA	lipoprotein, Lp(a)	Extrac Space	other
249	B7Z7T7	LOXHD1	lipoxygenase homology domains 1	Extrac Space	other
250	C9JNF5	LGALS8	lectin, galactoside-binding, soluble, 8	Extrac Space	other
251	Q86TY5	LGALS3	lectin, galactoside-binding, soluble, 3	Extrac Space	other
252	P09382	LGALS1	lectin, galactoside-binding, soluble, 1	Extrac Space	other
253	D6RD58	LECT2	leukocyte cell-derived chemotaxin 2	Extrac Space	other
254	Q9UF61	LAMC3	laminin, gamma 3	Extrac Space	other
255	Q13753	LAMC2	laminin, gamma 2	Extrac Space	other
256	P11047	LAMC1	laminin, gamma 1 (formerly LAMB2)	Extrac Space	other
257	P07942	LAMB1	laminin, beta 1	Extrac Space	other
258	O15230	LAMA5	laminin, alpha 5	Extrac Space	other
259	Q6VU67	LAMA3	laminin, alpha 3	Extrac Space	other
260	Q59H37	LAMA2	laminin, alpha 2	Extrac Space	other
261	B3KSD8	LAMA1	laminin, alpha 1	Extrac Space	other
262	B7ZKY4	KIF7	kinesin family member 7	Extrac Space	other
263	Q08E86	KIAA0100	KIAA0100	Extrac Space	other
264	Q6ZWJ8	KCP	kielin/chordin-like protein	Extrac Space	other
265	Q17RR2	ITLN2	intelectin 2	Extrac Space	other
266	B4DPQ4	ITIH3	inter-alpha-trypsin inhibitor heavy chain 3	Extrac Space	other
267	O14498	ISLR	immunoglobulin superfamily containing leucine-rich repeat	Extrac Space	other
268	P05161	ISG15	ISG15 ubiquitin-like modifier	Extrac Space	other
269	Q8IU54	IL29	interleukin 29 (interferon, lambda 1)	Extrac Space	other
270	O95998-3	IL18BP	interleukin 18 binding protein	Extrac Space	other
271	A2KBC2	IGK@	immunoglobulin kappa locus	Extrac Space	other
272	P01854	IGHE	immunoglobulin heavy constant epsilon	Extrac Space	other
273	C9JXX4	IGFBP5	insulin-like growth factor binding protein 5	Extrac Space	other
274	P22692	IGFBP4	insulin-like growth factor binding protein 4	Extrac Space	other
275	A6XND1	IGFBP3	insulin-like growth factor binding protein 3	Extrac Space	other
276	Q9Y547	HSPB11	heat shock protein family B (small), member 11	Extrac Space	other
277	B2R8I2	HRG	histidine-rich glycoprotein	Extrac Space	other
278	Q96K89	HMCN1	hemicentin 1	Extrac Space	other
279	D6RBS1	HAPLN1	hyaluronan and proteoglycan link protein 1	Extrac Space	other
280	B7Z373	GSN	gelsolin	Extrac Space	other
281	O60565	GREM1	gremlin 1	Extrac Space	other
282	P48060	GLIPR1	GLI pathogenesis-related 1	Extrac Space	other
283	E9PCP6	FSTL5	follistatin-like 5	Extrac Space	other
284	A8K523	FSTL1	follistatin-like 1	Extrac Space	other
285	P19883-2	FST	follistatin	Extrac Space	other
286	P0C091	FREM3	FRAS1 related extracellular matrix 3	Extrac Space	other
287	Q5SZK8-2	FREM2	FRAS1 related extracellular matrix protein 2	Extrac Space	other
288	Q86XX4	FRAS1	Fraser syndrome 1	Extrac Space	other
289	P02679-2	FGG	fibrinogen gamma chain	Extrac Space	other
290	Q92531	FCN1	ficolin (collagen/fibrinogen domain containing) 1	Extrac Space	other
291	Q9Y6R7	FCGBP	Fc fragment of IgG binding protein	Extrac Space	other
292	A8KAY2	FBN3	fibrillin 3	Extrac Space	other
293	P35556	FBN2	fibrillin 2	Extrac Space	other
294	D2JYH6	FBN1	fibrillin 1	Extrac Space	other
295	Q9Y3V7	FBLN2	fibulin 2	Extrac Space	other
296	B1AHM9	FBLN1	fibulin 1	Extrac Space	other
297	Q9H5X1	FAM96A	family with sequence similarity 96, member A	Extrac Space	other
298	Q8IXL6-2	FAM20C	family with sequence similarity 20, member C	Extrac Space	other
299	Q96DZ1	ERLEC1	endoplasmic reticulum lectin 1	Extrac Space	other
300	Q495S5	EMILIN3	elastin microfibril interfacer 3	Extrac Space	other
301	Q9Y6C2	EMILIN1	elastin microfibril interfacer 1	Extrac Space	other
302	O43854-2	EDIL3	EGF-like repeats and discoidin I-like domains 3	Extrac Space	other
303	B8QTP3	DSPP	dentin sialophosphoprotein	Extrac Space	other
304	Q07507	DPT	dermatopontin	Extrac Space	other
305	Q18PE1-2	DOK7	docking protein 7	Extrac Space	other
306	E9PFG2	DLL3	delta-like 3 (Drosophila)	Extrac Space	other
307	Q01523	DEFA5	defensin, alpha 5, Paneth cell-specific	Extrac Space	other
308	B3KSI1	DEF6	differentially expressed in FDCP 6 homolog (mouse)	Extrac Space	other
309	Q96HY6	DDRGK1	DDRGK domain containing 1	Extrac Space	other
310	P81605	DCD	dermcidin	Extrac Space	other
311	B4DI61	CYR61	cysteine-rich, angiogenic inducer, 61	Extrac Space	other
312	Q96CG8	CTHRC1	collagen triple helix repeat containing 1	Extrac Space	other
313	Q9H4G1	CST9L	cystatin 9-like	Extrac Space	other
314	Q15828	CST6	cystatin E/M	Extrac Space	other
315	P01034	CST3	cystatin C	Extrac Space	other
316	P09228	CST2	cystatin SA	Extrac Space	other
317	Q8NB01	CRTAP	cartilage associated protein	Extrac Space	other
318	Q9NQ79-2	CRTAC1	cartilage acidic protein 1	Extrac Space	other
319	P24387	CRHBP	corticotropin releasing hormone binding protein	Extrac Space	other
320	Q5IJ48-3	CRB2	crumbs homolog 2 (Drosophila)	Extrac Space	other
321	Q9Y215-3	COLQ	collagen-like tail subunit (single strand of homotrimer) of asymmetric acetylcholinesterase	Extrac Space	other
322	B1AKJ1	COL9A2	collagen, type IX, alpha 2	Extrac Space	other
323	A6PVF8	COL9A1	collagen, type IX, alpha 1	Extrac Space	other
324	Q4VAP9	COL8A2	collagen, type VIII, alpha 2	Extrac Space	other
325	P27658	COL8A1	collagen, type VIII, alpha 1	Extrac Space	other
326	Q02388-2	COL7A1	collagen, type VII, alpha 1	Extrac Space	other
327	A6NMZ7-2	COL6A6	collagen, type VI, alpha 6	Extrac Space	other
328	P12111	COL6A3	collagen, type VI, alpha 3	Extrac Space	other
329	P12110-2	COL6A2	collagen, type VI, alpha 2	Extrac Space	other
330	P12109	COL6A1	collagen, type VI, alpha 1	Extrac Space	other
331	P05997	COL5A2	collagen, type V, alpha 2	Extrac Space	other
332	P20908	COL5A1	collagen, type V, alpha 1	Extrac Space	other
333	Q9UEH6	COL4A6	collagen, type IV, alpha 6	Extrac Space	other
334	Q01955	COL4A3	collagen, type IV, alpha 3 (Goodpasture antigen)	Extrac Space	other
335	E7EPD1	COL4A2	collagen, type IV, alpha 2	Extrac Space	other
336	P02462	COL4A1	collagen, type IV, alpha 1	Extrac Space	other
337	P02461	COL3A1	collagen, type III, alpha 1	Extrac Space	other
338	P02458	COL2A1	collagen, type II, alpha 1	Extrac Space	other
339	Q8IZC6	COL27A1	collagen, type XXVII, alpha 1	Extrac Space	other
340	Q8NFW1-3	COL22A1	collagen, type XXII, alpha 1	Extrac Space	other
341	E9PHQ9	COL20A1	collagen, type XX, alpha 1	Extrac Space	other
342	P08123	COL1A2	collagen, type I, alpha 2	Extrac Space	other
343	P02452	COL1A1	collagen, type I, alpha 1	Extrac Space	other
344	Q14993	COL19A1	collagen, type XIX, alpha 1	Extrac Space	other
345	D3DSM4	COL18A1	collagen, type XVIII, alpha 1	Extrac Space	other
346	Q07092-2	COL16A1	collagen, type XVI, alpha 1	Extrac Space	other
347	Q4G0W3	COL14A1	collagen, type XIV, alpha 1	Extrac Space	other
348	Q99715-4	COL12A1	collagen, type XII, alpha 1	Extrac Space	other
349	A2BF21	COL11A2	collagen, type XI, alpha 2	Extrac Space	other
350	E7ERK6	CLU	clusterin	Extrac Space	other
351	B2RAJ0	CILP2	cartilage intermediate layer protein 2	Extrac Space	other
352	B3KRU6	CHRDL1	chordin-like 1	Extrac Space	other
353	Q9BWS9-3	CHID1	chitinase domain containing 1	Extrac Space	other
354	B4DEA7	CHGB	chromogranin B (secretogranin 1)	Extrac Space	other
355	B5MCC9	CGREF1	cell growth regulator with EF-hand domain 1	Extrac Space	other
356	Q05CF5	CFHR5	complement factor H-related 5	Extrac Space	other
357	A8K5T0	CFH	complement factor H	Extrac Space	other
358	Q00587-2	CDC42EP1	CDC42 effector protein (Rho GTPase binding) 1	Extrac Space	other
359	Q96A33	CCDC47	coiled-coil domain containing 47	Extrac Space	other
360	P02748	C9	complement component 9	Extrac Space	other
361	Q05CV2	C8A	complement component 8, alpha polypeptide	Extrac Space	other
362	A8K8Z4	C6	complement component 6	Extrac Space	other
363	E7EQT9	C4BPB	complement component 4 binding protein, beta	Extrac Space	other
364	Q9UNU2	C4B	complement component 4B (Chido blood group)	Extrac Space	other
365	Q9BXJ4-2	C1QTNF3	C1q and tumor necrosis factor related protein 3	Extrac Space	other
366	A8K7L9	C1QTNF1	C1q and tumor necrosis factor related protein 1	Extrac Space	other
367	Q8IYD9	C18orf54	chromosome 18 open reading frame 54	Extrac Space	other
368	Q9NPA0	C15orf24	chromosome 15 open reading frame 24	Extrac Space	other
369	Q6UW78	C11orf83	chromosome 11 open reading frame 83	Extrac Space	other
370	A6NLG9	BGN	biglycan	Extrac Space	other
371	B3KQ86	BBS9	Bardet-Biedl syndrome 9	Extrac Space	other
372	B4DYY3	BBS1	Bardet-Biedl syndrome 1	Extrac Space	other
373	O75882	ATRN	attractin	Extrac Space	other
374	C9J5N9	APOOL	apolipoprotein O-like	Extrac Space	other
375	Q9BUR5	APOO	apolipoprotein O	Extrac Space	other
376	Q8NCW5-2	APOA1BP	apolipoprotein A-I binding protein	Extrac Space	other
377	B4DKY3	APLP2	amyloid beta (A4) precursor-like protein 2	Extrac Space	other
378	P02765	AHSG	alpha-2-HS-glycoprotein	Extrac Space	other
379	A2A344	ADAMTSL1	ADAMTS-like 1	Extrac Space	other
380	Q8TE56	ADAMTS17	ADAM metallopeptidase with thrombospondin type 1 motif, 17	Extrac Space	other
381	Q8TE57-2	ADAMTS16	ADAM metallopeptidase with thrombospondin type 1 motif, 16	Extrac Space	other
382	Q7Z7G0-2	ABI3BP	ABI family, member 3 (NESH) binding protein	Extrac Space	other
383	Q6UXT9	ABHD15	abhydrolase domain containing 15	Extrac Space	other
384	Q9Y6L7	TLL2	tolloid-like 2	Extrac Space	peptidase
385	D6CHE9	PRTN3	proteinase 3	Extrac Space	peptidase
386	F8WBF8	PRSS37	protease, serine, 37	Extrac Space	peptidase
387	B0YJC6	PROZ	protein Z, vitamin K-dependent plasma glycoprotein	Extrac Space	peptidase
388	Q6V7X8	PROC	protein C (inactivator of coagulation factors Va and VIIIa)	Extrac Space	peptidase
389	Q96SE8	PLAU	plasminogen activator, urokinase	Extrac Space	peptidase
390	P00750-3	PLAT	plasminogen activator, tissue	Extrac Space	peptidase
391	A2RQD9	PCSK6	proprotein convertase subtilisin/kexin type 6	Extrac Space	peptidase
392	Q5JSG7	PCSK5	proprotein convertase subtilisin/kexin type 5	Extrac Space	peptidase
393	B4DFQ3	PCSK2	proprotein convertase subtilisin/kexin type 2	Extrac Space	peptidase
394	B7Z8T7	PCSK1	proprotein convertase subtilisin/kexin type 1	Extrac Space	peptidase
395	Q13219	PAPPA	pregnancy-associated plasma protein A, pappalysin 1	Extrac Space	peptidase
396	A8MQ58	PAMR1	peptidase domain containing associated with muscle regeneration 1	Extrac Space	peptidase
397	O96009	NAPSA	napsin A aspartic peptidase	Extrac Space	peptidase
398	P98088	MUC5AC/MUC5B	mucin 5AC, oligomeric mucus/gel-forming	Extrac Space	peptidase
399	B7Z507	MMP9	matrix metallopeptidase 9 (gelatinase B, 92kDa gelatinase, 92kDa type IV collagenase)	Extrac Space	peptidase
400	Q2PW48	MMP24	matrix metallopeptidase 24 (membrane-inserted)	Extrac Space	peptidase
401	O60882	MMP20	matrix metallopeptidase 20	Extrac Space	peptidase
402	P08253	MMP2	matrix metallopeptidase 2 (gelatinase A, 72kDa gelatinase, 72kDa type IV collagenase)	Extrac Space	peptidase
403	F8W1C3	MMP19	matrix metallopeptidase 19	Extrac Space	peptidase
404	Q9ULZ9	MMP17	matrix metallopeptidase 17 (membrane-inserted)	Extrac Space	peptidase
405	P51512-2	MMP16	matrix metallopeptidase 16 (membrane-inserted)	Extrac Space	peptidase
406	P50281	MMP14	matrix metallopeptidase 14 (membrane-inserted)	Extrac Space	peptidase
407	B4DW26	MMP1	matrix metallopeptidase 1 (interstitial collagenase)	Extrac Space	peptidase
408	C9JWU9	MEST	mesoderm specific transcript homolog (mouse)	Extrac Space	peptidase
409	Q5HYM1	MASP1	mannan-binding lectin serine peptidase 1 (C4/C2 activating component of Ra-reactive factor)	Extrac Space	peptidase
410	B8K1J4	KLK7	kallikrein-related peptidase 7	Extrac Space	peptidase
411	Q9UBX7-1	KLK11	kallikrein-related peptidase 11	Extrac Space	peptidase
412	P14735	IDE	insulin-degrading enzyme	Extrac Space	peptidase
413	Q0VAC5	HP	haptoglobin	Extrac Space	peptidase
414	B7Z8U5	HABP2	hyaluronan binding protein 2	Extrac Space	peptidase
415	A8KA37	F8	coagulation factor VIII, procoagulant component	Extrac Space	peptidase
416	B4DDT3	F2	coagulation factor II (thrombin)	Extrac Space	peptidase
417	Q9NZ08	ERAP1	endoplasmic reticulum aminopeptidase 1	Extrac Space	peptidase
418	P17538	CTRB1	chymotrypsinogen B1	Extrac Space	peptidase
419	Q66K79	CPZ	carboxypeptidase Z	Extrac Space	peptidase
420	B4DU57	CPXM2	carboxypeptidase X (M14 family), member 2	Extrac Space	peptidase
421	Q8N2F1	CPXM1	carboxypeptidase X (M14 family), member 1	Extrac Space	peptidase
422	Q9Y646	CPQ	carboxypeptidase Q	Extrac Space	peptidase
423	P22792	CPN2	carboxypeptidase N, polypeptide 2	Extrac Space	peptidase
424	O75976	CPD	carboxypeptidase D	Extrac Space	peptidase
425	C9JVG1	CPB1	carboxypeptidase B1 (tissue)	Extrac Space	peptidase
426	B2RCS8	CPA5	carboxypeptidase A5	Extrac Space	peptidase
427	B7Z576	CPA4	carboxypeptidase A4	Extrac Space	peptidase
428	B2R941	CPA3	carboxypeptidase A3 (mast cell)	Extrac Space	peptidase
429	B4DXN3	CHMP1A	charged multivesicular body protein 1A	Extrac Space	peptidase
430	B0UXW4	CFB	complement factor B	Extrac Space	peptidase
431	Q6ICV2	CELA2A	chymotrypsin-like elastase family, member 2A	Extrac Space	peptidase
432	P01024	C3	complement component 3	Extrac Space	peptidase
433	B4DV48	C2	complement component 2	Extrac Space	peptidase
434	F8WCZ6	C1S	complement component 1, s subcomponent	Extrac Space	peptidase
435	F5H6S5	C1RL	complement component 1, r subcomponent-like	Extrac Space	peptidase
436	Q59FG3	ADAMTS7	ADAM metallopeptidase with thrombospondin type 1 motif, 7	Extrac Space	peptidase
437	Q2HYD0	ADAMTS4	ADAM metallopeptidase with thrombospondin type 1 motif, 4	Extrac Space	peptidase
438	B3KV14	ADAMTS19	ADAM metallopeptidase with thrombospondin type 1 motif, 19	Extrac Space	peptidase
439	Q6ZN25	ADAMTS18	ADAM metallopeptidase with thrombospondin type 1 motif, 18	Extrac Space	peptidase
440	Q9UGQ1	ADAMTS13	ADAM metallopeptidase with thrombospondin type 1 motif, 13	Extrac Space	peptidase
441	P58397-3	ADAMTS12	ADAM metallopeptidase with thrombospondin type 1 motif, 12	Extrac Space	peptidase
442	Q9H324	ADAMTS10	ADAM metallopeptidase with thrombospondin type 1 motif, 10	Extrac Space	peptidase
443	B2RB33	ADAMTS1	ADAM metallopeptidase with thrombospondin type 1 motif, 1	Extrac Space	peptidase
444	P36639-4	NUDT1	nudix (nucleoside diphosphate linked moiety X)-type motif 1	Extrac Space	phosphatase
445	Q13445	TMED1	transmembrane emp24 protein transport domain containing 1	Extrac Space	transporter
446	Q53H26	TF	transferrin	Extrac Space	transporter
447	Q96FD4	TCN2	transcobalamin II	Extrac Space	transporter
448	E7ETY3	SLC44A2	solute carrier family 44, member 2	Extrac Space	transporter
449	Q9C0K1-2	SLC39A8	solute carrier family 39 (zinc transporter), member 8	Extrac Space	transporter
450	E3VLD8	SFTPA1	surfactant protein A1	Extrac Space	transporter
451	Q6ISB2	SEC14L3	SEC14-like 3 (S. cerevisiae)	Extrac Space	transporter
452	A6NCP9	RBP4	retinol binding protein 4, plasma	Extrac Space	transporter
453	P10745	RBP3	retinol binding protein 3, interstitial	Extrac Space	transporter
454	A8K2Q0	RBP1	retinol binding protein 1, cellular	Extrac Space	transporter
455	P31025	LCN1	lipocalin 1	Extrac Space	transporter
456	B4E1N2	IGFBP7	insulin-like growth factor binding protein 7	Extrac Space	transporter
457	P27352-2	GIF	gastric intrinsic factor (vitamin B synthesis)	Extrac Space	transporter
458	Q16610	ECM1	extracellular matrix protein 1	Extrac Space	transporter
459	Q9HD20-2	ATP13A1	ATPase type 13A1	Extrac Space	transporter
460	Q8NCM1	APOL6	apolipoprotein L, 6	Extrac Space	transporter
461	P02656	APOC3	apolipoprotein C-III	Extrac Space	transporter
462	P04114	APOB	apolipoprotein B (including Ag(x) antigen)	Extrac Space	transporter
463	A6NBZ8	ALB	albumin	Extrac Space	transporter
464	O95342	ABCB11	ATP-binding cassette, sub-family B (MDR/TAP), member 11	Extrac Space	transporter
465	P01023	A2M	alpha-2-macroglobulin	Extrac Space	transporter
