# Supplementary material for: CXCL6 is an important paracrine factor in the pro-angiogenic human cardiac progenitor-like cell secretome
Source: Sci Rep. 2017 Oct 2;7:12490. doi: 10.1038/s41598-017-11976-6 (PMC5624898; doi:10.1038/s41598-017-11976-6)
Supplement: Supplementary file 3 — Table S2 [file 41598_2017_11976_MOESM3_ESM.xlsx]

## Sheet: Hoja1
ID	Symbol/ comm exo_carta	Symbol	Entrez Gene Name	Type(s)
P01023	A2M	A2M	alpha-2-macroglobulin	transporter
Q9UHI8	ADAMTS1	ADAMTS1	ADAM metallopeptidase with thrombospondin type 1 motif, 1	peptidase
Q76LX8	ADAMTS13	ADAMTS13	ADAM metallopeptidase with thrombospondin type 1 motif, 13	peptidase
Q6UY14	ADAMTSL4	ADAMTSL4	ADAMTS-like 4	other
P02771	AFP	AFP	alpha-fetoprotein	transporter
P02765	AHSG	AHSG	alpha-2-HS-glycoprotein	other
P02768	ALB	ALB	albumin	transporter
Q9Y5C1	ANGPTL3	ANGPTL3	angiopoietin-like 3	growth factor
Q9BY76	ANGPTL4	ANGPTL4	angiopoietin-like 4	other
P06727	APOA4	APOA4	apolipoprotein A-IV	transporter
P04114	APOB	APOB	apolipoprotein B (including Ag(x) antigen)	transporter
P02749	APOH	APOH	apolipoprotein H (beta-2-glycoprotein I)	transporter
Q9BXN1	ASPN	ASPN	asporin	other
Q96QE3	ATAD5	ATAD5	ATPase family, AAA domain containing 5	other
P25311	AZGP1	AZGP1	alpha-2-glycoprotein 1, zinc-binding	transporter
Q8NFJ9	BBS1	BBS1	Bardet-Biedl syndrome 1	other
P13497	BMP1	BMP1	bone morphogenetic protein 1	peptidase
P07738	BPGM	BPGM	2,3-bisphosphoglycerate mutase	phosphatase
Q9BXJ4	C1QTNF3	C1QTNF3	C1q and tumor necrosis factor related protein 3	other
P01024	C3	C3	complement component 3	peptidase
P0C0L4	C4B (includes others)	C4B (includes others)	complement component 4B (Chido blood group)	other
P04003	C4BPA	C4BPA	complement component 4 binding protein, alpha	other
P01031	C5	C5	complement component 5	cytokine
P13671	C6	C6	complement component 6	other
P10643	C7	C7	complement component 7	other
P07357	C8A	C8A	complement component 8, alpha polypeptide	other
P07358	C8B	C8B	complement component 8, beta polypeptide	other
P00751	CFB	CFB	complement factor B	peptidase
P05156	CFI	CFI	complement factor I	peptidase
P10645	CHGA	CHGA	chromogranin A (parathyroid secretory protein 1)	other
P05060	CHGB	CHGB	chromogranin B (secretogranin 1)	other
Q9BZP6	CHIA	CHIA	chitinase, acidic	enzyme
Q8IUL8	CILP2	CILP2	cartilage intermediate layer protein 2	other
Q9UBD9	CLCF1	CLCF1	cardiotrophin-like cytokine factor 1	cytokine
Q9Y240	CLEC11A	CLEC11A	C-type lectin domain family 11, member A	growth factor
P05452	CLEC3B	CLEC3B	C-type lectin domain family 3, member B	other
P10909	CLU	CLU	clusterin	other
P12107	COL11A1	COL11A1	collagen, type XI, alpha 1	other
P39059	COL15A1	COL15A1	collagen, type XV, alpha 1	other
P02452	COL1A1	COL1A1	collagen, type I, alpha 1	other
P08123	COL1A2	COL1A2	collagen, type I, alpha 2	other
P02461	COL3A1	COL3A1	collagen, type III, alpha 1	other
P29400	COL4A5	COL4A5	collagen, type IV, alpha 5	other
P20908	COL5A1	COL5A1	collagen, type V, alpha 1	other
P05997	COL5A2	COL5A2	collagen, type V, alpha 2	other
P12109	COL6A1	COL6A1	collagen, type VI, alpha 1	other
P12110	COL6A2	COL6A2	collagen, type VI, alpha 2	other
P12111	COL6A3	COL6A3	collagen, type VI, alpha 3	other
P49747	COMP	COMP	cartilage oligomeric matrix protein	other
P00450	CP	CP	ceruloplasmin (ferroxidase)	enzyme
P15085	CPA1	CPA1	carboxypeptidase A1 (pancreatic)	peptidase
Q9UI42	CPA4	CPA4	carboxypeptidase A4	peptidase
P15169	CPN1	CPN1	carboxypeptidase N, polypeptide 1	peptidase
Q9NQ79	CRTAC1	CRTAC1	cartilage acidic protein 1	other
P29279	CTGF	CTGF	connective tissue growth factor	growth factor
E7EVQ5	CTHRC1	CTHRC1	collagen triple helix repeat containing 1	other
P09341	CXCL1	CXCL1	chemokine (C-X-C motif) ligand 1 (melanoma growth stimulating activity, alpha)	cytokine
O00622	CYR61	CYR61	cysteine-rich, angiogenic inducer, 61	other
P81605	DCD	DCD	dermcidin	other
O94907	DKK1	DKK1	dickkopf 1 homolog (Xenopus laevis)	growth factor
Q9UBP4	DKK3	DKK3	dickkopf 3 homolog (Xenopus laevis)	cytokine
Q07507	DPT	DPT	dermatopontin	other
Q16610	ECM1	ECM1	extracellular matrix protein 1	transporter
O43854	EDIL3	EDIL3	EGF-like repeats and discoidin I-like domains 3	other
Q12805	EFEMP1	EFEMP1	EGF containing fibulin-like extracellular matrix protein 1	enzyme
O95967	EFEMP2	EFEMP2	EGF containing fibulin-like extracellular matrix protein 2	other
P01133	EGF	EGF	epidermal growth factor	growth factor
P03951	F11	F11	coagulation factor XI	peptidase
P00488	F13A1	F13A1	coagulation factor XIII, A1 polypeptide	enzyme
P00734	F2	F2	coagulation factor II (thrombin)	peptidase
P00740	F9	F9	coagulation factor IX	peptidase
Q9Y4F4	FAM179B	FAM179B	family with sequence similarity 179, member B	other
Q92520	FAM3C	FAM3C	family with sequence similarity 3, member C	cytokine
P23142	FBLN1	FBLN1	fibulin 1	other
Q9UBX5	FBLN5	FBLN5	fibulin 5	other
P35555	FBN1	FBN1	fibrillin 1	other
P35556	FBN2	FBN2	fibrillin 2	other
Q9Y6R7	FCGBP	FCGBP	Fc fragment of IgG binding protein	other
P09038	FGF2	FGF2	fibroblast growth factor 2 (basic)	growth factor
Q08830	FGL1	FGL1	fibrinogen-like 1	other
Q06828	FMOD	FMOD	fibromodulin	other
P02751	FN1	FN1	fibronectin 1	enzyme
P19883	FST	FST	follistatin	other
Q12841	FSTL1	FSTL1	follistatin-like 1	other
P02774	GC	GC	group-specific component (vitamin D binding protein)	transporter
Q9UK05	GDF2	GDF2	growth differentiation factor 2	growth factor
P06744	GPI	GPI	glucose-6-phosphate isomerase	enzyme
P22352	GPX3	GPX3	glutathione peroxidase 3 (plasma)	enzyme
P06396	GSN	GSN	gelsolin	other
Q14520	HABP2	HABP2	hyaluronan binding protein 2	peptidase
Q96RW7	HMCN1	HMCN1	hemicentin 1	other
P00738	HP	HP	haptoglobin	peptidase
P00739	HPR	HPR	haptoglobin-related protein	peptidase
P04196	HRG	HRG	histidine-rich glycoprotein	other
Q92743	HTRA1	HTRA1	HtrA serine peptidase 1	peptidase
P05019	IGF1	IGF1	insulin-like growth factor 1 (somatomedin C)	growth factor
P22692	IGFBP4	IGFBP4	insulin-like growth factor binding protein 4	other
P24593	IGFBP5	IGFBP5	insulin-like growth factor binding protein 5	other
P01857	IGHG1	IGHG1	immunoglobulin heavy constant gamma 1 (G1m marker)	other
P01861	IGHG4	IGHG4	immunoglobulin heavy constant gamma 4 (G4m marker)	other
P01834	IGKC	IGKC	immunoglobulin kappa constant	other
P0CG05	IGLC2	IGLC2	immunoglobulin lambda constant 2 (Kern-Oz- marker)	other
Q14623	IHH	IHH	Indian hedgehog	enzyme
P01308	INS	INS	insulin	other
O14498	ISLR	ISLR	immunoglobulin superfamily containing leucine-rich repeat	other
P19827	ITIH1	ITIH1	inter-alpha-trypsin inhibitor heavy chain 1	other
P19823	ITIH2	ITIH2	inter-alpha-trypsin inhibitor heavy chain 2	other
Q06033	ITIH3	ITIH3	inter-alpha-trypsin inhibitor heavy chain 3	other
Q14667	KIAA0100	KIAA0100	KIAA0100	other
P03952	KLKB1	KLKB1	kallikrein B, plasma (Fletcher factor) 1	peptidase
P24043	LAMA2	LAMA2	laminin, alpha 2	other
Q16787	LAMA3	LAMA3	laminin, alpha 3	other
Q16363	LAMA4	LAMA4	laminin, alpha 4	enzyme
O15230	LAMA5	LAMA5	laminin, alpha 5	other
P07942	LAMB1	LAMB1	laminin, beta 1	other
P11047	LAMC1	LAMC1	laminin, gamma 1 (formerly LAMB2)	other
P09382	LGALS1	LGALS1	lectin, galactoside-binding, soluble, 1	other
P17931	LGALS3	LGALS3	lectin, galactoside-binding, soluble, 3	other
P47929	LGALS7/LGALS7B	LGALS7/LGALS7B	lectin, galactoside-binding, soluble, 7	other
P28300	LOX	LOX	lysyl oxidase	enzyme
Q9Y4K0	LOXL2	LOXL2	lysyl oxidase-like 2	enzyme
Q14766	LTBP1	LTBP1	latent transforming growth factor beta binding protein 1	other
Q14767	LTBP2	LTBP2	latent transforming growth factor beta binding protein 2	other
Q9NS15	LTBP3	LTBP3	latent transforming growth factor beta binding protein 3	other
Q8N2S1	LTBP4	LTBP4	latent transforming growth factor beta binding protein 4	growth factor
P51884	LUM	LUM	lumican	other
P48740	MASP1	MASP1	mannan-binding lectin serine peptidase 1 (C4/C2 activating component of Ra-reactive factor)	peptidase
P55083	MFAP4	MFAP4	microfibrillar-associated protein 4	other
P03956	MMP1	MMP1	matrix metallopeptidase 1 (interstitial collagenase)	peptidase
P50281	MMP14	MMP14	matrix metallopeptidase 14 (membrane-inserted)	peptidase
P08253	MMP2	MMP2	matrix metallopeptidase 2 (gelatinase A, 72kDa gelatinase, 72kDa type IV collagenase)	peptidase
Q99435	NELL2	NELL2	NEL-like 2 (chicken)	other
P14543	NID1	NID1	nidogen 1	other
Q14112	NID2	NID2	nidogen 2 (osteonidogen)	other
P20774	OGN	OGN	osteoglycin	growth factor
Q9NRN5	OLFML3	OLFML3	olfactomedin-like 3	other
Q15113	PCOLCE	PCOLCE	procollagen C-endopeptidase enhancer	other
Q9UHG2	PCSK1N	PCSK1N	proprotein convertase subtilisin/kexin type 1 inhibitor	other
P12273	PIP	PIP	prolactin-induced protein	other
P00747	PLG	PLG	plasminogen	peptidase
P55058	PLTP	PLTP	phospholipid transfer protein	enzyme
Q15063	POSTN	POSTN	periostin, osteoblast specific factor	other
P07225	PROS1	PROS1	protein S (alpha)	other
O95084	PRSS23	PRSS23	protease, serine, 23	peptidase
P35030	PRSS3	PRSS3	protease, serine, 3	peptidase
P07602	PSAP	PSAP	prosaposin	other
P26022	PTX3	PTX3	pentraxin 3, long	other
Q92626	PXDN	PXDN	peroxidasin homolog (Drosophila)	enzyme
P20742	PZP	PZP	pregnancy-zone protein	other
P09455	RBP1	RBP1	retinol binding protein 1, cellular	transporter
P02753	RBP4	RBP4	retinol binding protein 4, plasma	transporter
P78509	RELN	RELN	reelin	peptidase
O95969	SCGB1D2	SCGB1D2	secretoglobin, family 1D, member 2	other
P04279	SEMG1	SEMG1	semenogelin I	other
P01009	SERPINA1	SERPINA1	serpin peptidase inhibitor, clade A (alpha-1 antiproteinase, antitrypsin), member 1	other
P01011	SERPINA3	SERPINA3	serpin peptidase inhibitor, clade A (alpha-1 antiproteinase, antitrypsin), member 3	other
P05543	SERPINA7	SERPINA7	serpin peptidase inhibitor, clade A (alpha-1 antiproteinase, antitrypsin), member 7	transporter
P36952	SERPINB5	SERPINB5	serpin peptidase inhibitor, clade B (ovalbumin), member 5	other
P01008	SERPINC1	SERPINC1	serpin peptidase inhibitor, clade C (antithrombin), member 1	enzyme
P05546	SERPIND1	SERPIND1	serpin peptidase inhibitor, clade D (heparin cofactor), member 1	other
P05121	SERPINE1	SERPINE1	serpin peptidase inhibitor, clade E (nexin, plasminogen activator inhibitor type 1), member 1	other
P07093	SERPINE2	SERPINE2	serpin peptidase inhibitor, clade E (nexin, plasminogen activator inhibitor type 1), member 2	other
P05155	SERPING1	SERPING1	serpin peptidase inhibitor, clade G (C1 inhibitor), member 1	other
O94813	SLIT2	SLIT2	slit homolog 2 (Drosophila)	other
P09486	SPARC	SPARC	secreted protein, acidic, cysteine-rich (osteonectin)	other
Q14515	SPARCL1	SPARCL1	SPARC-like 1 (hevin)	other
Q9BUD6	SPON2	SPON2	spondin 2, extracellular matrix protein	other
P10124	SRGN	SRGN	serglycin	other
O76061	STC2	STC2	stanniocalcin 2	other
P02787	TF	TF	transferrin	transporter
P10646	TFPI	TFPI	tissue factor pathway inhibitor (lipoprotein-associated coagulation inhibitor)	other
P48307	TFPI2	TFPI2	tissue factor pathway inhibitor 2	other
P01266	TG	TG	thyroglobulin	other
Q15582	TGFBI	TGFBI	transforming growth factor, beta-induced, 68kDa	other
P07996	THBS1	THBS1	thrombospondin 1	other
P35442	THBS2	THBS2	thrombospondin 2	other
P35443	THBS4	THBS4	thrombospondin 4	other
P01033	TIMP1	TIMP1	TIMP metallopeptidase inhibitor 1	other
P16035	TIMP2	TIMP2	TIMP metallopeptidase inhibitor 2	other
P35625	TIMP3	TIMP3	TIMP metallopeptidase inhibitor 3	other
P22105	TNXB	TNXB	tenascin XB	other
P04004	VTN	VTN	vitronectin	other
P04275	VWF	VWF	von Willebrand factor	other
O75083	WDR1	WDR1	WD repeat domain 1	other
P41221	WNT5A	WNT5A	wingless-type MMTV integration site family, member 5A	cytokine
