# Supplementary material for: CXCL6 is an important paracrine factor in the pro-angiogenic human cardiac progenitor-like cell secretome
Source: Sci Rep. 2017 Oct 2;7:12490. doi: 10.1038/s41598-017-11976-6 (PMC5624898; doi:10.1038/s41598-017-11976-6)
Supplement: Supplementary file 4 — Table S4 [file 41598_2017_11976_MOESM4_ESM.xlsx]

## Sheet: Hoja1
Log Ratio	p-value CPC_MSC	ID	Symbol	Entrez Gene Name	Location	Type(s)
12.009	0.0191	ENSG00000196611	MMP1	matrix metallopeptidase 1 (interstitial collagenase)	Extracellular Space	peptidase
11.713	0.00245	ENSG00000124875	CXCL6	chemokine (C-X-C motif) ligand 6 (granulocyte chemotactic protein 2)	Extracellular Space	cytokine
10.92	0.00277	ENSG00000115008	IL1A	interleukin 1, alpha	Extracellular Space	cytokine
10.498	0.0113	ENSG00000163739	CXCL1	chemokine (C-X-C motif) ligand 1 (melanoma growth stimulating activity, alpha)	Extracellular Space	cytokine
9.937	0.00111	ENSG00000125538	IL1B	interleukin 1, beta	Extracellular Space	cytokine
9.592	0.0474	ENSG00000137033	IL33	interleukin 33	Extracellular Space	cytokine
9.417	0.00796	ENSG00000169429	IL8	interleukin 8	Extracellular Space	cytokine
9.38	0.115	ENSG00000108342	CSF3	colony stimulating factor 3 (granulocyte)	Extracellular Space	cytokine
8.075	0.0211	ENSG00000163735	CXCL5	chemokine (C-X-C motif) ligand 5	Extracellular Space	cytokine
7.916	0.0106	ENSG00000101670	LIPG	lipase, endothelial	Extracellular Space	enzyme
6.641	0.0297	ENSG00000163734	CXCL3	chemokine (C-X-C motif) ligand 3	Extracellular Space	cytokine
6.437	0.00235	ENSG00000008517	IL32	interleukin 32	Extracellular Space	other
6.405	0.0334	ENSG00000166922	SCG5	secretogranin V (7B2 protein)	Extracellular Space	other
6.295	0.0038	ENSG00000144834	TAGLN3	transgelin 3	Extracellular Space	other
5.587	0.177	ENSG00000081041	CXCL2	chemokine (C-X-C motif) ligand 2	Extracellular Space	cytokine
5.44	0.0581	ENSG00000197565	COL4A6	collagen, type IV, alpha 6	Extracellular Space	other
5.432	3.98e-05	ENSG00000182871	COL18A1	collagen, type XVIII, alpha 1	Extracellular Space	other
5.295	0.00515	ENSG00000105825	TFPI2	tissue factor pathway inhibitor 2	Extracellular Space	other
5.262	0.0734	ENSG00000115009	CCL20	chemokine (C-C motif) ligand 20	Extracellular Space	cytokine
5.236	0.000824	ENSG00000128606	LRRC17	leucine rich repeat containing 17	Extracellular Space	other
5.079	0.0112	ENSG00000010438	PRSS3	protease, serine, 3	Extracellular Space	peptidase
4.99	0.0191	ENSG00000188153	COL4A5	collagen, type IV, alpha 5	Extracellular Space	other
4.803	0.102	ENSG00000125730	C3	complement component 3	Extracellular Space	peptidase
4.652	0.129	ENSG00000126218	F10	coagulation factor X	Extracellular Space	peptidase
4.531	1.33e-05	ENSG00000182752	PAPPA	pregnancy-associated plasma protein A, pappalysin 1	Extracellular Space	peptidase
4.482	0.00158	ENSG00000172889	EGFL7	EGF-like-domain, multiple 7	Extracellular Space	other
4.184	0.0033	ENSG00000121410	A1BG	alpha-1-B glycoprotein	Extracellular Space	other
4.058	0.105	ENSG00000168961	LGALS9	lectin, galactoside-binding, soluble, 9	Extracellular Space	other
3.996	0.415	ENSG00000153993	SEMA3D	sema domain, immunoglobulin domain (Ig), short basic domain, secreted, (semaphorin) 3D	Extracellular Space	other
3.806	0.00325	ENSG00000166923	GREM1	gremlin 1	Extracellular Space	other
3.8	0.00809	ENSG00000159674	SPON2	spondin 2, extracellular matrix protein	Extracellular Space	other
3.793	0.000529	ENSG00000078401	EDN1	endothelin 1	Extracellular Space	cytokine
3.678	0.0048	ENSG00000110492	MDK	midkine (neurite growth-promoting factor 2)	Extracellular Space	growth factor
3.592	0.002	ENSG00000173918	C1QTNF1	C1q and tumor necrosis factor related protein 1	Extracellular Space	other
3.59	0.242	ENSG00000140479	PCSK6	proprotein convertase subtilisin/kexin type 6	Extracellular Space	peptidase
3.54	0.0584	ENSG00000093072	CECR1	cat eye syndrome chromosome region, candidate 1	Extracellular Space	enzyme
3.513	0.0414	ENSG00000196337	CGB7	chorionic gonadotropin, beta polypeptide 7	Extracellular Space	other
3.455	0.0681	ENSG00000125845	BMP2	bone morphogenetic protein 2	Extracellular Space	growth factor
3.427	0.00901	ENSG00000130702	LAMA5	laminin, alpha 5	Extracellular Space	other
3.416	0.0126	ENSG00000117586	TNFSF4	tumor necrosis factor (ligand) superfamily, member 4	Extracellular Space	cytokine
3.379	0.00143	ENSG00000139146	FAM60A	family with sequence similarity 60, member A	Extracellular Space	other
3.362	0.242	ENSG00000121898	CPXM2	carboxypeptidase X (M14 family), member 2	Extracellular Space	peptidase
3.309	0.0344	ENSG00000120051	CCDC147	coiled-coil domain containing 147	Extracellular Space	other
3.039	0.146	ENSG00000106714	CNTNAP3	contactin associated protein-like 3	Extracellular Space	other
2.964	0.000342	ENSG00000091136	LAMB1	laminin, beta 1	Extracellular Space	other
2.955	0.0742	ENSG00000075213	SEMA3A	sema domain, immunoglobulin domain (Ig), short basic domain, secreted, (semaphorin) 3A	Extracellular Space	other
2.925	0.0127	ENSG00000158859	ADAMTS4	ADAM metallopeptidase with thrombospondin type 1 motif, 4	Extracellular Space	peptidase
2.815	0.106	ENSG00000099994	SUSD2	sushi domain containing 2	Extracellular Space	other
2.72	0.000287	ENSG00000108691	CCL2	chemokine (C-C motif) ligand 2	Extracellular Space	cytokine
2.699	0.000617	ENSG00000112769	LAMA4	laminin, alpha 4	Extracellular Space	enzyme
2.665	0.277	ENSG00000121858	TNFSF10	tumor necrosis factor (ligand) superfamily, member 10	Extracellular Space	cytokine
2.626	0.00954	ENSG00000138821	SLC39A8	solute carrier family 39 (zinc transporter), member 8	Extracellular Space	transporter
2.587	0.261	ENSG00000130203	APOE	apolipoprotein E	Extracellular Space	transporter
2.565	0.0104	ENSG00000159167	STC1	stanniocalcin 1	Extracellular Space	kinase
2.56	0.309	ENSG00000182272	B4GALNT4	beta-1,4-N-acetyl-galactosaminyl transferase 4	Extracellular Space	enzyme
2.541	0.0073	ENSG00000178752	FAM132B	family with sequence similarity 132, member B	Extracellular Space	other
2.461	0.49	ENSG00000170054	SERPINA9	serpin peptidase inhibitor, clade A (alpha-1 antiproteinase, antitrypsin), member 9	Extracellular Space	other
2.37	0.00285	ENSG00000100979	PLTP	phospholipid transfer protein	Extracellular Space	other
2.326	0.00384	ENSG00000105835	NAMPT	nicotinamide phosphoribosyltransferase	Extracellular Space	cytokine
2.263	0.0146	ENSG00000081052	COL4A4	collagen, type IV, alpha 4	Extracellular Space	other
2.235	0.00178	ENSG00000187608	ISG15	ISG15 ubiquitin-like modifier	Extracellular Space	other
2.185	0.00293	ENSG00000151388	ADAMTS12	ADAM metallopeptidase with thrombospondin type 1 motif, 12	Extracellular Space	peptidase
2.184	0.00212	ENSG00000144749	LRIG1	leucine-rich repeats and immunoglobulin-like domains 1	Extracellular Space	other
2.157	0.0664	ENSG00000184916	JAG2	jagged 2	Extracellular Space	growth factor
2.137	0.0373	ENSG00000100767	PAPLN	papilin, proteoglycan-like sulfated glycoprotein	Extracellular Space	other
2.131	0.023	ENSG00000115318	LOXL3	lysyl oxidase-like 3	Extracellular Space	enzyme
2.126	0.17	ENSG00000134569	LRP4	low density lipoprotein receptor-related protein 4	Extracellular Space	other
2.049	0.0381	ENSG00000149090	PAMR1	peptidase domain containing associated with muscle regeneration 1	Extracellular Space	peptidase
2.034	0.473	ENSG00000185128	TBC1D3 (includes others)	TBC1 domain family, member 3	Extracellular Space	other
1.988	0.00701	ENSG00000211445	GPX3	glutathione peroxidase 3 (plasma)	Extracellular Space	enzyme
1.931	0.0264	ENSG00000087303	NID2	nidogen 2 (osteonidogen)	Extracellular Space	other
1.891	0.0143	ENSG00000161958	FGF11	fibroblast growth factor 11	Extracellular Space	growth factor
1.833	0.215	ENSG00000138829	FBN2	fibrillin 2	Extracellular Space	other
1.831	0.0854	ENSG00000196136	SERPINA3	serpin peptidase inhibitor, clade A (alpha-1 antiproteinase, antitrypsin), member 3	Extracellular Space	other
1.813	0.18	ENSG00000166106	ADAMTS15	ADAM metallopeptidase with thrombospondin type 1 motif, 15	Extracellular Space	peptidase
1.782	0.0167	ENSG00000103260	METRN	meteorin, glial cell differentiation regulator	Extracellular Space	other
1.765	0.00228	ENSG00000116962	NID1	nidogen 1	Extracellular Space	other
1.763	0.0203	ENSG00000168010	ATG16L2	autophagy related 16-like 2 (S. cerevisiae)	Extracellular Space	other
1.722	0.304	ENSG00000171951	SCG2	secretogranin II	Extracellular Space	cytokine
1.69	0.0365	ENSG00000049192	ADAMTS6	ADAM metallopeptidase with thrombospondin type 1 motif, 6	Extracellular Space	peptidase
1.685	0.00102	ENSG00000163359	COL6A3	collagen, type VI, alpha 3	Extracellular Space	other
1.672	0.0318	ENSG00000137496	IL18BP	interleukin 18 binding protein	Extracellular Space	other
1.573	0.0488	ENSG00000105472	CLEC11A	C-type lectin domain family 11, member A	Extracellular Space	growth factor
1.559	0.0031	ENSG00000157227	MMP14	matrix metallopeptidase 14 (membrane-inserted)	Extracellular Space	peptidase
1.559	0.167	ENSG00000101680	LAMA1	laminin, alpha 1	Extracellular Space	other
1.504	0.21	ENSG00000123610	TNFAIP6	tumor necrosis factor, alpha-induced protein 6	Extracellular Space	other
1.491	0.443	ENSG00000095752	IL11	interleukin 11	Extracellular Space	cytokine
1.475	0.087	ENSG00000168621	GDNF	glial cell derived neurotrophic factor	Extracellular Space	growth factor
1.447	0.00361	ENSG00000153551	CMTM7	CKLF-like MARVEL transmembrane domain containing 7	Extracellular Space	cytokine
1.401	0.0443	ENSG00000105290	APLP1	amyloid beta (A4) precursor-like protein 1	Extracellular Space	other
1.379	0.00145	ENSG00000132952	USPL1	ubiquitin specific peptidase like 1	Extracellular Space	other
1.371	0.179	ENSG00000153162	BMP6	bone morphogenetic protein 6	Extracellular Space	growth factor
1.351	0.0326	ENSG00000090006	LTBP4	latent transforming growth factor beta binding protein 4	Extracellular Space	growth factor
1.344	0.359	ENSG00000139269	INHBE	inhibin, beta E	Extracellular Space	growth factor
1.315	0.0641	ENSG00000148926	ADM	adrenomedullin	Extracellular Space	other
1.287	0.128	ENSG00000165072	MAMDC2	MAM domain containing 2	Extracellular Space	other
1.282	0.723	ENSG00000162631	NTNG1	netrin G1	Extracellular Space	other
1.237	0.0641	ENSG00000164932	CTHRC1	collagen triple helix repeat containing 1	Extracellular Space	other
1.224	0.265	ENSG00000049323	LTBP1	latent transforming growth factor beta binding protein 1	Extracellular Space	other
1.209	0.288	ENSG00000128510	CPA4	carboxypeptidase A4	Extracellular Space	peptidase
1.208	0.00674	ENSG00000196739	COL27A1	collagen, type XXVII, alpha 1	Extracellular Space	other
1.183	0.00987	ENSG00000133657	ATP13A3	ATPase type 13A3	Extracellular Space	transporter
1.18	0.101	ENSG00000164620	RELL2	RELT-like 2	Extracellular Space	other
1.125	0.0294	ENSG00000092969	TGFB2	transforming growth factor, beta 2	Extracellular Space	growth factor
1.106	0.588	ENSG00000104368	PLAT	plasminogen activator, tissue	Extracellular Space	peptidase
1.096	0.141	ENSG00000132031	MATN3	matrilin 3	Extracellular Space	other
1.074	0.24	ENSG00000148841	ITPRIP	inositol 1,4,5-trisphosphate receptor interacting protein	Extracellular Space	other
1.069	0.0623	ENSG00000152377	SPOCK1	sparc/osteonectin, cwcv and kazal-like domains proteoglycan (testican) 1	Extracellular Space	other
1.035	0.424	ENSG00000101825	MXRA5	matrix-remodelling associated 5	Extracellular Space	other
1.027	0.0418	ENSG00000025708	TYMP	thymidine phosphorylase	Extracellular Space	growth factor
1.026	0.0156	ENSG00000138080	EMILIN1	elastin microfibril interfacer 1	Extracellular Space	other
1.017	0.327	ENSG00000113070	HBEGF	heparin-binding EGF-like growth factor	Extracellular Space	growth factor
1.016	0.0461	ENSG00000000971	CFH	complement factor H	Extracellular Space	other
0.997	0.0417	ENSG00000179431	FJX1	four jointed box 1 (Drosophila)	Extracellular Space	other
0.977	0.173	ENSG00000130508	PXDN	peroxidasin homolog (Drosophila)	Extracellular Space	enzyme
0.955	0.586	ENSG00000197971	MBP	myelin basic protein	Extracellular Space	other
0.954	0.0183	ENSG00000240972	MIF	macrophage migration inhibitory factor (glycosylation-inhibiting factor)	Extracellular Space	cytokine
0.949	0.519	ENSG00000133110	POSTN	periostin, osteoblast specific factor	Extracellular Space	other
0.941	0.000754	ENSG00000118369	USP35	ubiquitin specific peptidase 35	Extracellular Space	peptidase
0.94	0.0754	ENSG00000196757	ZNF700	zinc finger protein 700	Extracellular Space	other
0.938	0.52	ENSG00000189409	MMP23B	matrix metallopeptidase 23B	Extracellular Space	peptidase
0.911	0.0131	ENSG00000142156	COL6A1	collagen, type VI, alpha 1	Extracellular Space	other
0.907	0.149	ENSG00000134802	SLC43A3	solute carrier family 43, member 3	Extracellular Space	other
0.907	0.412	ENSG00000128342	LIF	leukemia inhibitory factor	Extracellular Space	cytokine
0.898	0.194	ENSG00000143369	ECM1	extracellular matrix protein 1	Extracellular Space	transporter
0.888	0.0135	ENSG00000089351	GRAMD1A	GRAM domain containing 1A	Extracellular Space	other
0.887	0.0661	ENSG00000173040	EVC2	Ellis van Creveld syndrome 2	Extracellular Space	other
0.878	0.339	ENSG00000071246	VASH1	vasohibin 1	Extracellular Space	other
0.874	0.501	ENSG00000132205	EMILIN2	elastin microfibril interfacer 2	Extracellular Space	other
0.873	0.115	ENSG00000050165	DKK3	dickkopf 3 homolog (Xenopus laevis)	Extracellular Space	cytokine
0.87	0.634	ENSG00000138316	ADAMTS14	ADAM metallopeptidase with thrombospondin type 1 motif, 14	Extracellular Space	peptidase
0.852	0.0372	ENSG00000100097	LGALS1	lectin, galactoside-binding, soluble, 1	Extracellular Space	other
0.846	0.251	ENSG00000167772	ANGPTL4	angiopoietin-like 4	Extracellular Space	other
0.843	0.143	ENSG00000106366	SERPINE1	serpin peptidase inhibitor, clade E (nexin, plasminogen activator inhibitor type 1), member 1	Extracellular Space	other
0.837	0.011	ENSG00000170638	TRABD	TraB domain containing	Extracellular Space	other
0.811	0.193	ENSG00000198598	MMP17	matrix metallopeptidase 17 (membrane-inserted)	Extracellular Space	peptidase
0.802	0.0248	ENSG00000081870	HSPB11	heat shock protein family B (small), member 11	Extracellular Space	other
0.802	0.395	ENSG00000154188	ANGPT1	angiopoietin 1	Extracellular Space	growth factor
0.796	0.0201	ENSG00000134987	WDR36	WD repeat domain 36	Extracellular Space	other
0.784	0.0383	ENSG00000142173	COL6A2	collagen, type VI, alpha 2	Extracellular Space	other
0.777	0.335	ENSG00000196569	LAMA2	laminin, alpha 2	Extracellular Space	other
0.774	0.367	ENSG00000038427	VCAN	versican	Extracellular Space	other
0.769	0.0976	ENSG00000164221	CCDC112	coiled-coil domain containing 112	Extracellular Space	other
0.758	0.432	ENSG00000173269	MMRN2	multimerin 2	Extracellular Space	other
0.756	0.0189	ENSG00000153310	FAM49B	family with sequence similarity 49, member B	Extracellular Space	other
0.753	0.132	ENSG00000159147	DONSON	downstream neighbor of SON	Extracellular Space	other
0.75	0.396	ENSG00000176208	ATAD5	ATPase family, AAA domain containing 5	Extracellular Space	other
0.74	0.077	ENSG00000166797	FAM96A	family with sequence similarity 96, member A	Extracellular Space	other
0.735	0.0155	ENSG00000104907	TRMT1	tRNA methyltransferase 1 homolog (S. cerevisiae)	Extracellular Space	enzyme
0.726	0.0521	ENSG00000164291	ARSK	arylsulfatase family, member K	Extracellular Space	enzyme
0.711	0.0525	ENSG00000109790	KLHL5	kelch-like 5 (Drosophila)	Extracellular Space	other
0.709	0.176	ENSG00000003436	TFPI	tissue factor pathway inhibitor (lipoprotein-associated coagulation inhibitor)	Extracellular Space	other
0.708	0.373	ENSG00000116668	SWT1	SWT1 RNA endoribonuclease homolog (S. cerevisiae)	Extracellular Space	other
0.703	0.0545	ENSG00000173588	CCDC41	coiled-coil domain containing 41	Extracellular Space	other
0.7	0.692	ENSG00000143341	HMCN1	hemicentin 1	Extracellular Space	other
0.686	0.293	ENSG00000090971	NAT14	N-acetyltransferase 14 (GCN5-related, putative)	Extracellular Space	other
0.679	0.197	ENSG00000184831	APOO	apolipoprotein O	Extracellular Space	other
0.673	0.319	ENSG00000136114	THSD1	thrombospondin, type I, domain containing 1	Extracellular Space	other
0.672	0.538	ENSG00000109084	TMEM97	transmembrane protein 97	Extracellular Space	other
0.672	0.454	ENSG00000107984	DKK1	dickkopf 1 homolog (Xenopus laevis)	Extracellular Space	growth factor
0.664	0.105	ENSG00000131981	LGALS3	lectin, galactoside-binding, soluble, 3	Extracellular Space	other
0.658	0.336	ENSG00000214021	TTLL3	tubulin tyrosine ligase-like family, member 3	Extracellular Space	enzyme
0.658	0.128	ENSG00000112651	MRPL2	mitochondrial ribosomal protein L2	Extracellular Space	other
0.626	0.169	ENSG00000141098	GFOD2	glucose-fructose oxidoreductase domain containing 2	Extracellular Space	enzyme
0.622	0.354	ENSG00000173531	MST1	macrophage stimulating 1 (hepatocyte growth factor-like)	Extracellular Space	growth factor
0.62	0.207	ENSG00000213398	LCAT	lecithin-cholesterol acyltransferase	Extracellular Space	enzyme
0.618	0.0488	ENSG00000107874	CUEDC2	CUE domain containing 2	Extracellular Space	other
0.617	0.483	ENSG00000133069	TMCC2	transmembrane and coiled-coil domain family 2	Extracellular Space	other
0.614	0.545	ENSG00000168026	TTC21A	tetratricopeptide repeat domain 21A	Extracellular Space	other
0.6	0.429	ENSG00000156103	MMP16	matrix metallopeptidase 16 (membrane-inserted)	Extracellular Space	peptidase
0.598	0.123	ENSG00000105556	MIER2	mesoderm induction early response 1, family member 2	Extracellular Space	other
0.596	0.148	ENSG00000088451	TGDS	TDP-glucose 4,6-dehydratase	Extracellular Space	enzyme
0.579	0.172	ENSG00000112715	VEGFA	vascular endothelial growth factor A	Extracellular Space	growth factor
0.579	0.704	ENSG00000105894	PTN	pleiotrophin	Extracellular Space	growth factor
0.572	0.606	ENSG00000172824	CES4A	carboxylesterase 4A	Extracellular Space	enzyme
0.57	0.331	ENSG00000214274	ANG	angiogenin, ribonuclease, RNase A family, 5	Extracellular Space	enzyme
0.558	0.492	ENSG00000163520	FBLN2	fibulin 2	Extracellular Space	other
0.555	0.397	ENSG00000166845	C18orf54	chromosome 18 open reading frame 54	Extracellular Space	other
0.548	0.0461	ENSG00000120509	PDZD11	PDZ domain containing 11	Extracellular Space	other
0.546	0.297	ENSG00000137338	PGBD1	piggyBac transposable element derived 1	Extracellular Space	enzyme
0.54	0.422	ENSG00000119630	PGF	placental growth factor	Extracellular Space	growth factor
0.535	0.0324	ENSG00000164402	SEPT8B	septin 8	Extracellular Space	other
0.532	0.194	ENSG00000123636	BAZ2B	bromodomain adjacent to zinc finger domain, 2B	Extracellular Space	other
0.503	0.128	ENSG00000156928	MALSU1	mitochondrial assembly of ribosomal large subunit 1	Extracellular Space	other
0.494	0.138	ENSG00000145050	MANF	mesencephalic astrocyte-derived neurotrophic factor	Extracellular Space	other
0.491	0.144	ENSG00000123342	MMP19	matrix metallopeptidase 19	Extracellular Space	peptidase
0.485	0.433	ENSG00000145147	SLIT2	slit homolog 2 (Drosophila)	Extracellular Space	other
0.478	0.548	ENSG00000164136	IL15	interleukin 15	Extracellular Space	cytokine
0.476	0.566	ENSG00000049130	KITLG	KIT ligand	Extracellular Space	growth factor
0.474	0.25	ENSG00000183963	SMTN	smoothelin	Extracellular Space	other
0.474	0.652	ENSG00000125089	SH3TC1	SH3 domain and tetratricopeptide repeats 1	Extracellular Space	other
0.471	0.373	ENSG00000074842	C19orf10	chromosome 19 open reading frame 10	Extracellular Space	cytokine
0.47	0.249	ENSG00000001036	FUCA2	fucosidase, alpha-L- 2, plasma	Extracellular Space	enzyme
0.467	0.624	ENSG00000167554	ZNF610	zinc finger protein 610	Extracellular Space	other
0.446	0.332	ENSG00000091947	TMEM101	transmembrane protein 101	Extracellular Space	other
0.445	0.679	ENSG00000039139	DNAH5	dynein, axonemal, heavy chain 5	Extracellular Space	enzyme
0.442	0.293	ENSG00000125633	CCDC93	coiled-coil domain containing 93	Extracellular Space	other
0.436	0.724	ENSG00000122641	INHBA	inhibin, beta A	Extracellular Space	growth factor
0.433	0.288	ENSG00000105321	CCDC9	coiled-coil domain containing 9	Extracellular Space	other
0.427	0.747	ENSG00000196878	LAMB3	laminin, beta 3	Extracellular Space	transporter
0.426	0.732	ENSG00000175356	SCUBE2	signal peptide, CUB domain, EGF-like 2	Extracellular Space	other
0.415	0.945	ENSG00000171246	NPTX1	neuronal pentraxin I	Extracellular Space	other
0.391	0.236	ENSG00000147687	TATDN1	TatD DNase domain containing 1	Extracellular Space	other
0.386	0.612	ENSG00000205643	CDPF1	cysteine-rich, DPF motif domain containing 1	Extracellular Space	other
0.382	0.881	ENSG00000011201	KAL1	Kallmann syndrome 1 sequence	Extracellular Space	other
0.378	0.83	ENSG00000182379	NXPH4	neurexophilin 4	Extracellular Space	other
0.368	0.683	ENSG00000130513	GDF15	growth differentiation factor 15	Extracellular Space	growth factor
0.365	0.635	ENSG00000119655	NPC2	Niemann-Pick disease, type C2	Extracellular Space	other
0.353	0.265	ENSG00000198369	SPRED2	sprouty-related, EVH1 domain containing 2	Extracellular Space	cytokine
0.351	0.234	ENSG00000013523	ANGEL1	angel homolog 1 (Drosophila)	Extracellular Space	other
0.35	0.215	ENSG00000113971	NPHP3	nephronophthisis 3 (adolescent)	Extracellular Space	other
0.35	0.525	ENSG00000153774	CFDP1	craniofacial development protein 1	Extracellular Space	other
0.347	0.314	ENSG00000185761	ADAMTSL5	ADAMTS-like 5	Extracellular Space	other
0.343	0.665	ENSG00000213918	DNASE1	deoxyribonuclease I	Extracellular Space	enzyme
0.341	0.222	ENSG00000176946	THAP4	THAP domain containing 4	Extracellular Space	other
0.34	0.516	ENSG00000256060	TRAPPC2P1	trafficking protein particle complex 2 pseudogene 1	Extracellular Space	other
0.337	0.424	ENSG00000120784	ZFP30	zinc finger protein 30 homolog (mouse)	Extracellular Space	other
0.329	0.68	ENSG00000122862	SRGN	serglycin	Extracellular Space	other
0.328	0.758	ENSG00000164283	ESM1	endothelial cell-specific molecule 1	Extracellular Space	growth factor
0.318	0.6	ENSG00000177058	SLC38A9	solute carrier family 38, member 9	Extracellular Space	other
0.312	0.386	ENSG00000148840	PPRC1	peroxisome proliferator-activated receptor gamma, coactivator-related 1	Extracellular Space	other
0.306	0.344	ENSG00000136536	MARCH7	membrane-associated ring finger (C3HC4) 7, E3 ubiquitin protein ligase	Extracellular Space	other
0.305	0.5	ENSG00000204922	C11orf83	chromosome 11 open reading frame 83	Extracellular Space	other
0.304	0.818	ENSG00000136859	ANGPTL2	angiopoietin-like 2	Extracellular Space	other
0.278	0.402	ENSG00000214013	GANC	glucosidase, alpha; neutral C	Extracellular Space	enzyme
0.272	0.813	ENSG00000156463	SH3RF2	SH3 domain containing ring finger 2	Extracellular Space	other
0.271	0.447	ENSG00000108582	CPD	carboxypeptidase D	Extracellular Space	peptidase
0.266	0.76	ENSG00000179403	VWA1	von Willebrand factor A domain containing 1	Extracellular Space	other
0.263	0.344	ENSG00000177728	KIAA0195	KIAA0195	Extracellular Space	other
0.261	0.282	ENSG00000171302	CANT1	calcium activated nucleotidase 1	Extracellular Space	enzyme
0.26	0.609	ENSG00000063169	GLTSCR1	glioma tumor suppressor candidate region gene 1	Extracellular Space	other
0.254	0.568	ENSG00000073169	SELO	selenoprotein O	Extracellular Space	enzyme
0.253	0.885	ENSG00000111341	MGP	matrix Gla protein	Extracellular Space	other
0.253	0.633	ENSG00000108666	C17orf75	chromosome 17 open reading frame 75	Extracellular Space	other
0.246	0.437	ENSG00000119777	TMEM214	transmembrane protein 214	Extracellular Space	other
0.236	0.61	ENSG00000198837	DENND4B	DENN/MADD domain containing 4B	Extracellular Space	other
0.233	0.739	ENSG00000160404	TOR2A	torsin family 2, member A	Extracellular Space	other
0.23	0.475	ENSG00000163382	APOA1BP	apolipoprotein A-I binding protein	Extracellular Space	enzyme
0.225	0.864	ENSG00000115380	EFEMP1	EGF containing fibulin-like extracellular matrix protein 1	Extracellular Space	enzyme
0.219	0.797	ENSG00000212916	KIAA1383	KIAA1383	Extracellular Space	other
0.211	0.693	ENSG00000030582	GRN	granulin	Extracellular Space	growth factor
0.205	0.894	ENSG00000168542	COL3A1	collagen, type III, alpha 1	Extracellular Space	other
0.196	0.587	ENSG00000071889	FAM3A	family with sequence similarity 3, member A	Extracellular Space	other
0.194	0.793	ENSG00000158163	DZIP1L	DAZ interacting protein 1-like	Extracellular Space	other
0.188	0.753	ENSG00000135414	GDF11	growth differentiation factor 11	Extracellular Space	growth factor
0.173	0.829	ENSG00000149582	TMEM25	transmembrane protein 25	Extracellular Space	other
0.165	0.752	ENSG00000106333	PCOLCE	procollagen C-endopeptidase enhancer	Extracellular Space	other
0.164	0.589	ENSG00000156860	FBRS	fibrosin	Extracellular Space	cytokine
0.16	0.74	ENSG00000139233	LLPH	LLP homolog, long-term synaptic facilitation (Aplysia)	Extracellular Space	other
0.151	0.739	ENSG00000165802	NELF	nasal embryonic LHRH factor	Extracellular Space	other
0.147	0.642	ENSG00000167962	ZNF598	zinc finger protein 598	Extracellular Space	other
0.147	0.802	ENSG00000133466	C1QTNF6	C1q and tumor necrosis factor related protein 6	Extracellular Space	other
0.145	0.785	ENSG00000132510	KDM6B	lysine (K)-specific demethylase 6B	Extracellular Space	other
0.143	0.891	ENSG00000171388	APLN	apelin	Extracellular Space	other
0.14	0.703	ENSG00000119328	FAM206A	family with sequence similarity 206, member A	Extracellular Space	other
0.139	0.8	ENSG00000107281	NPDC1	neural proliferation, differentiation and control, 1	Extracellular Space	other
0.132	0.737	ENSG00000138709	LARP1B	La ribonucleoprotein domain family, member 1B	Extracellular Space	other
0.13	0.783	ENSG00000101391	CDK5RAP1	CDK5 regulatory subunit associated protein 1	Extracellular Space	other
0.126	0.946	ENSG00000136244	IL6	interleukin 6 (interferon, beta 2)	Extracellular Space	cytokine
0.115	0.812	ENSG00000196950	SLC39A10	solute carrier family 39 (zinc transporter), member 10	Extracellular Space	transporter
0.113	0.796	ENSG00000140931	CMTM3	CKLF-like MARVEL transmembrane domain containing 3	Extracellular Space	cytokine
0.111	0.71	ENSG00000131165	CHMP1A	charged multivesicular body protein 1A	Extracellular Space	peptidase
0.109	0.815	ENSG00000084234	APLP2	amyloid beta (A4) precursor-like protein 2	Extracellular Space	other
0.106	0.844	ENSG00000183172	C22orf32	chromosome 22 open reading frame 32	Extracellular Space	other
0.099	0.71	ENSG00000117899	MESDC2	mesoderm development candidate 2	Extracellular Space	other
0.096	0.737	ENSG00000105220	GPI	glucose-6-phosphate isomerase	Extracellular Space	enzyme
0.09	0.833	ENSG00000151413	NUBPL	nucleotide binding protein-like	Extracellular Space	other
0.088	0.805	ENSG00000071127	WDR1	WD repeat domain 1	Extracellular Space	other
0.087	0.791	ENSG00000136802	LRRC8A	leucine rich repeat containing 8 family, member A	Extracellular Space	other
0.085	0.831	ENSG00000143952	VPS54	vacuolar protein sorting 54 homolog (S. cerevisiae)	Extracellular Space	other
0.085	0.813	ENSG00000143321	HDGF	hepatoma-derived growth factor	Extracellular Space	growth factor
0.084	0.965	ENSG00000120262	CCDC170	coiled-coil domain containing 170	Extracellular Space	other
0.075	0.943	ENSG00000100234	TIMP3	TIMP metallopeptidase inhibitor 3	Extracellular Space	other
0.074	0.939	ENSG00000167549	CORO6	coronin 6	Extracellular Space	other
0.066	0.845	ENSG00000164307	ERAP1	endoplasmic reticulum aminopeptidase 1	Extracellular Space	peptidase
0.051	0.891	ENSG00000170275	CRTAP	cartilage associated protein	Extracellular Space	other
0.046	0.899	ENSG00000164897	TMUB1	transmembrane and ubiquitin-like domain containing 1	Extracellular Space	other
0.046	0.971	ENSG00000183628	DGCR6	DiGeorge syndrome critical region gene 6	Extracellular Space	other
0.039	0.974	ENSG00000156140	ADAMTS3	ADAM metallopeptidase with thrombospondin type 1 motif, 3	Extracellular Space	peptidase
0.038	0.978	ENSG00000145777	TSLP	thymic stromal lymphopoietin	Extracellular Space	cytokine
0.038	0.978	ENSG00000134871	COL4A2	collagen, type IV, alpha 2	Extracellular Space	other
0.029	0.95	ENSG00000135862	LAMC1	laminin, gamma 1 (formerly LAMB2)	Extracellular Space	other
0.028	0.958	ENSG00000117691	NENF	neudesin neurotrophic factor	Extracellular Space	growth factor
0.027	0.953	ENSG00000187231	SESTD1	SEC14 and spectrin domains 1	Extracellular Space	other
0.024	0.978	ENSG00000114270	COL7A1	collagen, type VII, alpha 1	Extracellular Space	other
0.021	0.97	ENSG00000149483	TMEM138	transmembrane protein 138	Extracellular Space	other
0.021	0.949	ENSG00000175826	CTDNEP1	CTD nuclear envelope phosphatase 1	Extracellular Space	phosphatase
0.019	0.979	ENSG00000149257	SERPINH1	serpin peptidase inhibitor, clade H (heat shock protein 47), member 1, (collagen binding protein 1)	Extracellular Space	other
0.016	0.975	ENSG00000174132	FAM174A	family with sequence similarity 174, member A	Extracellular Space	other
0.016	0.993	ENSG00000187498	COL4A1	collagen, type IV, alpha 1	Extracellular Space	other
0.007	0.979	ENSG00000132581	SDF2	stromal cell-derived factor 2	Extracellular Space	enzyme
0.001	1	ENSG00000167985	SDHAF2	succinate dehydrogenase complex assembly factor 2	Extracellular Space	other
-0.002	1	ENSG00000122861	PLAU	plasminogen activator, urokinase	Extracellular Space	peptidase
-0.003	0.994	ENSG00000038219	BOD1L1	biorientation of chromosomes in cell division 1-like 1	Extracellular Space	other
-0.011	0.975	ENSG00000163214	DHX57	DEAH (Asp-Glu-Ala-Asp/His) box polypeptide 57	Extracellular Space	other
-0.013	0.994	ENSG00000143816	WNT9A	wingless-type MMTV integration site family, member 9A	Extracellular Space	other
-0.016	0.971	ENSG00000122970	IFT81	intraflagellar transport 81 homolog (Chlamydomonas)	Extracellular Space	other
-0.017	0.969	ENSG00000141425	RPRD1A	regulation of nuclear pre-mRNA domain containing 1A	Extracellular Space	other
-0.022	0.962	ENSG00000122507	BBS9	Bardet-Biedl syndrome 9	Extracellular Space	other
-0.035	0.947	ENSG00000068912	ERLEC1	endoplasmic reticulum lectin 1	Extracellular Space	other
-0.037	0.949	ENSG00000182093	WRB	tryptophan rich basic protein	Extracellular Space	other
-0.047	0.886	ENSG00000124226	RNF114	ring finger protein 114	Extracellular Space	other
-0.049	0.948	ENSG00000058085	LAMC2	laminin, gamma 2	Extracellular Space	other
-0.051	0.938	ENSG00000128791	TWSG1	twisted gastrulation homolog 1 (Drosophila)	Extracellular Space	other
-0.058	0.934	ENSG00000176058	TPRN	taperin	Extracellular Space	other
-0.059	0.97	ENSG00000144152	FBLN7	fibulin 7	Extracellular Space	other
-0.061	0.932	ENSG00000087245	MMP2	matrix metallopeptidase 2 (gelatinase A, 72kDa gelatinase, 72kDa type IV collagenase)	Extracellular Space	peptidase
-0.062	0.858	ENSG00000100109	TFIP11	tuftelin interacting protein 11	Extracellular Space	other
-0.063	0.936	ENSG00000158480	SPATA2	spermatogenesis associated 2	Extracellular Space	other
-0.064	0.912	ENSG00000106246	ATP5J2-PTCD1/PTCD1	pentatricopeptide repeat domain 1	Extracellular Space	other
-0.069	0.908	ENSG00000146830	GIGYF1	GRB10 interacting GYF protein 1	Extracellular Space	other
-0.07	0.879	ENSG00000177082	WDR73	WD repeat domain 73	Extracellular Space	other
-0.072	0.861	ENSG00000124098	FAM210B	family with sequence similarity 210, member B	Extracellular Space	other
-0.074	0.852	ENSG00000177830	CHID1	chitinase domain containing 1	Extracellular Space	other
-0.076	0.948	ENSG00000080573	COL5A3	collagen, type V, alpha 3	Extracellular Space	other
-0.079	0.883	ENSG00000173226	IQCB1	IQ motif containing B1	Extracellular Space	other
-0.08	0.844	ENSG00000185215	TNFAIP2	tumor necrosis factor, alpha-induced protein 2	Extracellular Space	other
-0.084	0.909	ENSG00000134013	LOXL2	lysyl oxidase-like 2	Extracellular Space	enzyme
-0.088	0.847	ENSG00000197746	PSAP	prosaposin	Extracellular Space	other
-0.091	0.838	ENSG00000161542	PRPSAP1	phosphoribosyl pyrophosphate synthetase-associated protein 1	Extracellular Space	other
-0.093	0.84	ENSG00000105429	MEGF8	multiple EGF-like-domains 8	Extracellular Space	other
-0.095	0.954	ENSG00000132386	SERPINF1	serpin peptidase inhibitor, clade F (alpha-2 antiplasmin, pigment epithelium derived factor), member 1	Extracellular Space	other
-0.097	0.788	ENSG00000214655	KIAA0913	KIAA0913	Extracellular Space	other
-0.099	0.718	ENSG00000113141	IK	IK cytokine, down-regulator of HLA II	Extracellular Space	cytokine
-0.102	0.909	ENSG00000167779	IGFBP6	insulin-like growth factor binding protein 6	Extracellular Space	other
-0.115	0.718	ENSG00000075391	RASAL2	RAS protein activator like 2	Extracellular Space	other
-0.115	0.796	ENSG00000026950	BTN3A1	butyrophilin, subfamily 3, member A1	Extracellular Space	other
-0.123	0.866	ENSG00000177706	FAM20C	family with sequence similarity 20, member C	Extracellular Space	other
-0.125	0.656	ENSG00000198171	DDRGK1	DDRGK domain containing 1	Extracellular Space	other
-0.129	0.612	ENSG00000122299	ZC3H7A	zinc finger CCCH-type containing 7A	Extracellular Space	other
-0.131	0.658	ENSG00000105726	ATP13A1	ATPase type 13A1	Extracellular Space	transporter
-0.134	0.692	ENSG00000088812	ATRN	attractin	Extracellular Space	other
-0.138	0.814	ENSG00000142871	CYR61	cysteine-rich, angiogenic inducer, 61	Extracellular Space	other
-0.139	0.638	ENSG00000140259	MFAP1	microfibrillar-associated protein 1	Extracellular Space	other
-0.142	0.548	ENSG00000135108	FBXO21	F-box protein 21	Extracellular Space	enzyme
-0.151	0.701	ENSG00000118496	FBXO30	F-box protein 30	Extracellular Space	other
-0.152	0.6	ENSG00000177548	RABEP2	rabaptin, RAB GTPase binding effector protein 2	Extracellular Space	growth factor
-0.158	0.792	ENSG00000187049	TMEM216	transmembrane protein 216	Extracellular Space	other
-0.166	0.719	ENSG00000091317	CMTM6	CKLF-like MARVEL transmembrane domain containing 6	Extracellular Space	cytokine
-0.169	0.805	ENSG00000120708	TGFBI	transforming growth factor, beta-induced, 68kDa	Extracellular Space	other
-0.169	0.661	ENSG00000100949	RABGGTA	Rab geranylgeranyltransferase, alpha subunit	Extracellular Space	enzyme
-0.17	0.745	ENSG00000239697	TNFSF12	tumor necrosis factor (ligand) superfamily, member 12	Extracellular Space	cytokine
-0.17	0.66	ENSG00000150433	TMEM218	transmembrane protein 218	Extracellular Space	other
-0.172	0.931	ENSG00000197632	SERPINB2	serpin peptidase inhibitor, clade B (ovalbumin), member 2	Extracellular Space	other
-0.173	0.788	ENSG00000139178	C1RL	complement component 1, r subcomponent-like	Extracellular Space	peptidase
-0.174	0.703	ENSG00000104518	GSDMD	gasdermin D	Extracellular Space	other
-0.176	0.638	ENSG00000169490	TM2D2	TM2 domain containing 2	Extracellular Space	other
-0.18	0.692	ENSG00000035862	TIMP2	TIMP metallopeptidase inhibitor 2	Extracellular Space	other
-0.186	0.779	ENSG00000184992	BRI3BP	BRI3 binding protein	Extracellular Space	other
-0.187	0.907	ENSG00000116183	PAPPA2	pappalysin 2	Extracellular Space	peptidase
-0.19	0.63	ENSG00000075568	TMEM131	transmembrane protein 131	Extracellular Space	other
-0.197	0.539	ENSG00000106692	FKTN	fukutin	Extracellular Space	other
-0.2	0.899	ENSG00000157150	TIMP4	TIMP metallopeptidase inhibitor 4	Extracellular Space	other
-0.202	0.512	ENSG00000134153	EMC7	ER membrane protein complex subunit 7	Extracellular Space	other
-0.204	0.71	ENSG00000103264	FBXO31	F-box protein 31	Extracellular Space	other
-0.205	0.425	ENSG00000197712	FAM114A1	family with sequence similarity 114, member A1	Extracellular Space	other
-0.206	0.624	ENSG00000196458	ZNF605	zinc finger protein 605	Extracellular Space	other
-0.211	0.809	ENSG00000138411	HECW2	HECT, C2 and WW domain containing E3 ubiquitin protein ligase 2	Extracellular Space	enzyme
-0.219	0.691	ENSG00000108641	B9D1	B9 protein domain 1	Extracellular Space	other
-0.229	0.496	ENSG00000018610	CXorf56	chromosome X open reading frame 56	Extracellular Space	other
-0.234	0.232	ENSG00000151148	UBE3B	ubiquitin protein ligase E3B	Extracellular Space	enzyme
-0.234	0.636	ENSG00000135617	PRADC1	protease-associated domain containing 1	Extracellular Space	other
-0.234	0.471	ENSG00000217555	CKLF	chemokine-like factor	Extracellular Space	cytokine
-0.234	0.805	ENSG00000183876	ARSI	arylsulfatase family, member I	Extracellular Space	enzyme
-0.235	0.686	ENSG00000164306	CCDC111	coiled-coil domain containing 111	Extracellular Space	other
-0.236	0.768	ENSG00000206530	WDR52	WD repeat domain 52	Extracellular Space	other
-0.236	0.891	ENSG00000240038	AMY2B	amylase, alpha 2B (pancreatic)	Extracellular Space	enzyme
-0.24	0.48	ENSG00000099203	TMED1	transmembrane emp24 protein transport domain containing 1	Extracellular Space	transporter
-0.252	0.51	ENSG00000116786	PLEKHM2	pleckstrin homology domain containing, family M (with RUN domain) member 2	Extracellular Space	other
-0.253	0.634	ENSG00000113739	STC2	stanniocalcin 2	Extracellular Space	other
-0.255	0.309	ENSG00000144224	UBXN4	UBX domain protein 4	Extracellular Space	other
-0.256	0.713	ENSG00000129646	QRICH2	glutamine rich 2	Extracellular Space	other
-0.263	0.334	ENSG00000093167	LRRFIP2	leucine rich repeat (in FLII) interacting protein 2	Extracellular Space	other
-0.264	0.495	ENSG00000141295	SCRN2	secernin 2	Extracellular Space	other
-0.266	0.456	ENSG00000126464	PRR12	proline rich 12	Extracellular Space	other
-0.274	0.941	ENSG00000138759	FRAS1	Fraser syndrome 1	Extracellular Space	other
-0.275	0.632	ENSG00000172432	GTPBP2	GTP binding protein 2	Extracellular Space	enzyme
-0.284	0.35	ENSG00000164022	AIMP1	aminoacyl tRNA synthetase complex-interacting multifunctional protein 1	Extracellular Space	cytokine
-0.29	0.417	ENSG00000105329	TGFB1	transforming growth factor, beta 1	Extracellular Space	growth factor
-0.29	0.656	ENSG00000169379	ARL13B	ADP-ribosylation factor-like 13B	Extracellular Space	other
-0.291	0.433	ENSG00000158079	PTPDC1	protein tyrosine phosphatase domain containing 1	Extracellular Space	phosphatase
-0.293	0.592	ENSG00000164465	DCBLD1	discoidin, CUB and LCCL domain containing 1	Extracellular Space	other
-0.302	0.262	ENSG00000116977	LGALS8	lectin, galactoside-binding, soluble, 8	Extracellular Space	other
-0.305	0.309	ENSG00000134897	BIVM	basic, immunoglobulin-like variable motif containing	Extracellular Space	other
-0.307	0.709	ENSG00000099139	PCSK5	proprotein convertase subtilisin/kexin type 5	Extracellular Space	peptidase
-0.312	0.661	ENSG00000118690	ARMC2	armadillo repeat containing 2	Extracellular Space	other
-0.32	0.374	ENSG00000100523	DDHD1	DDHD domain containing 1	Extracellular Space	enzyme
-0.325	0.54	ENSG00000139278	GLIPR1	GLI pathogenesis-related 1	Extracellular Space	other
-0.329	0.508	ENSG00000172638	EFEMP2	EGF containing fibulin-like extracellular matrix protein 2	Extracellular Space	other
-0.334	0.54	ENSG00000076650	GPATCH1	G patch domain containing 1	Extracellular Space	other
-0.336	0.283	ENSG00000144468	RHBDD1	rhomboid domain containing 1	Extracellular Space	peptidase
-0.338	0.2	ENSG00000123200	ZC3H13	zinc finger CCCH-type containing 13	Extracellular Space	other
-0.349	0.18	ENSG00000171067	C11orf24	chromosome 11 open reading frame 24	Extracellular Space	other
-0.354	0.339	ENSG00000171150	SOCS5	suppressor of cytokine signaling 5	Extracellular Space	cytokine
-0.36	0.413	ENSG00000123094	RASSF8	Ras association (RalGDS/AF-6) domain family (N-terminal) member 8	Extracellular Space	other
-0.36	0.555	ENSG00000127720	METTL25	methyltransferase like 25	Extracellular Space	other
-0.362	0.232	ENSG00000140386	SCAPER	S-phase cyclin A-associated protein in the ER	Extracellular Space	other
-0.367	0.244	ENSG00000047578	KIAA0556	KIAA0556	Extracellular Space	other
-0.368	0.56	ENSG00000114841	DNAH1	dynein, axonemal, heavy chain 1	Extracellular Space	other
-0.371	0.569	ENSG00000157796	WDR19	WD repeat domain 19	Extracellular Space	other
-0.378	0.764	ENSG00000172458	IL17D	interleukin 17D	Extracellular Space	other
-0.378	0.294	ENSG00000122376	FAM35A	family with sequence similarity 35, member A	Extracellular Space	other
-0.381	0.168	ENSG00000129625	REEP5	receptor accessory protein 5	Extracellular Space	transporter
-0.383	0.604	ENSG00000182492	BGN	biglycan	Extracellular Space	other
-0.388	0.72	ENSG00000182359	KBTBD3	kelch repeat and BTB (POZ) domain containing 3	Extracellular Space	other
-0.39	0.448	ENSG00000138685	FGF2	fibroblast growth factor 2 (basic)	Extracellular Space	growth factor
-0.396	0.187	ENSG00000087077	TRIP6	thyroid hormone receptor interactor 6	Extracellular Space	cytokine
-0.409	0.726	ENSG00000170917	NUDT6	nudix (nucleoside diphosphate linked moiety X)-type motif 6	Extracellular Space	growth factor
-0.42	0.282	ENSG00000164081	TEX264	testis expressed 264	Extracellular Space	other
-0.422	0.587	ENSG00000163453	IGFBP7	insulin-like growth factor binding protein 7	Extracellular Space	transporter
-0.425	0.264	ENSG00000196428	TSC22D2	TSC22 domain family, member 2	Extracellular Space	other
-0.434	0.173	ENSG00000123607	TTC21B	tetratricopeptide repeat domain 21B	Extracellular Space	other
-0.437	0.281	ENSG00000188428	BLOC1S5	biogenesis of lysosomal organelles complex-1, subunit 5, muted	Extracellular Space	other
-0.441	0.0738	ENSG00000084652	TXLNA	taxilin alpha	Extracellular Space	cytokine
-0.443	0.635	ENSG00000087301	TXNDC16	thioredoxin domain containing 16	Extracellular Space	enzyme
-0.443	0.2	ENSG00000205084	TMEM231	transmembrane protein 231	Extracellular Space	other
-0.449	0.171	ENSG00000167291	TBC1D16	TBC1 domain family, member 16	Extracellular Space	other
-0.449	0.722	ENSG00000125378	BMP4	bone morphogenetic protein 4	Extracellular Space	growth factor
-0.453	0.0636	ENSG00000115464	USP34	ubiquitin specific peptidase 34	Extracellular Space	peptidase
-0.46	0.955	ENSG00000243137	PSG4	pregnancy specific beta-1-glycoprotein 4	Extracellular Space	other
-0.464	0.286	ENSG00000116885	OSCP1	organic solute carrier partner 1	Extracellular Space	other
-0.474	0.583	ENSG00000084636	COL16A1	collagen, type XVI, alpha 1	Extracellular Space	other
-0.479	0.213	ENSG00000101439	CST3	cystatin C	Extracellular Space	other
-0.486	0.719	ENSG00000087494	PTHLH	parathyroid hormone-like hormone	Extracellular Space	other
-0.486	0.219	ENSG00000151176	PLBD2	phospholipase B domain containing 2	Extracellular Space	other
-0.5	0.215	ENSG00000145431	PDGFC	platelet derived growth factor C	Extracellular Space	growth factor
-0.503	0.675	ENSG00000138131	LOXL4	lysyl oxidase-like 4	Extracellular Space	enzyme
-0.505	0.859	ENSG00000141574	SECTM1	secreted and transmembrane 1	Extracellular Space	cytokine
-0.508	0.372	ENSG00000111215	PRR4	proline rich 4 (lacrimal)	Extracellular Space	other
-0.511	0.327	ENSG00000197696	NMB	neuromedin B	Extracellular Space	other
-0.518	0.653	ENSG00000119699	TGFB3	transforming growth factor, beta 3	Extracellular Space	growth factor
-0.521	0.352	ENSG00000037749	MFAP3	microfibrillar-associated protein 3	Extracellular Space	other
-0.526	0.187	ENSG00000143970	ASXL2	additional sex combs like 2 (Drosophila)	Extracellular Space	other
-0.532	0.156	ENSG00000123739	PLA2G12A	phospholipase A2, group XIIA	Extracellular Space	enzyme
-0.533	0.0628	ENSG00000126870	WDR60	WD repeat domain 60	Extracellular Space	other
-0.535	0.0758	ENSG00000163389	POGLUT1	protein O-glucosyltransferase 1	Extracellular Space	enzyme
-0.549	0.126	ENSG00000108588	CCDC47	coiled-coil domain containing 47	Extracellular Space	other
-0.55	0.146	ENSG00000148180	GSN	gelsolin	Extracellular Space	other
-0.55	0.208	ENSG00000150281	CTF1	cardiotrophin 1	Extracellular Space	cytokine
-0.556	0.0388	ENSG00000132405	TBC1D14	TBC1 domain family, member 14	Extracellular Space	other
-0.563	0.408	ENSG00000149218	ENDOD1	endonuclease domain containing 1	Extracellular Space	enzyme
-0.567	0.582	ENSG00000149131	SERPING1	serpin peptidase inhibitor, clade G (C1 inhibitor), member 1	Extracellular Space	other
-0.568	0.49	ENSG00000127951	FGL2	fibrinogen-like 2	Extracellular Space	peptidase
-0.571	0.0893	ENSG00000111961	SASH1	SAM and SH3 domain containing 1	Extracellular Space	other
-0.578	0.0259	ENSG00000121067	SPOP	speckle-type POZ protein	Extracellular Space	other
-0.581	0.638	ENSG00000114251	WNT5A	wingless-type MMTV integration site family, member 5A	Extracellular Space	cytokine
-0.581	0.404	ENSG00000160323	ADAMTS13	ADAM metallopeptidase with thrombospondin type 1 motif, 13	Extracellular Space	peptidase
-0.595	0.258	ENSG00000144043	TEX261	testis expressed 261	Extracellular Space	other
-0.601	0.102	ENSG00000172086	KRCC1	lysine-rich coiled-coil 1	Extracellular Space	other
-0.603	0.277	ENSG00000175505	CLCF1	cardiotrophin-like cytokine factor 1	Extracellular Space	cytokine
-0.607	0.0542	ENSG00000174483	BBS1	Bardet-Biedl syndrome 1	Extracellular Space	other
-0.61	0.257	ENSG00000145390	USP53	ubiquitin specific peptidase 53	Extracellular Space	enzyme
-0.631	0.571	ENSG00000099953	MMP11	matrix metallopeptidase 11 (stromelysin 3)	Extracellular Space	peptidase
-0.633	0.091	ENSG00000166398	KIAA0355	KIAA0355	Extracellular Space	other
-0.644	0.0183	ENSG00000078246	TULP3	tubby like protein 3	Extracellular Space	other
-0.657	0.064	ENSG00000007202	KIAA0100	KIAA0100	Extracellular Space	other
-0.664	0.0752	ENSG00000131374	TBC1D5	TBC1 domain family, member 5	Extracellular Space	other
-0.668	0.227	ENSG00000140092	FBLN5	fibulin 5	Extracellular Space	other
-0.687	0.401	ENSG00000186340	THBS2	thrombospondin 2	Extracellular Space	other
-0.704	0.126	ENSG00000091656	ZFHX4	zinc finger homeobox 4	Extracellular Space	other
-0.704	0.885	ENSG00000170962	PDGFD	platelet derived growth factor D	Extracellular Space	growth factor
-0.71	0.457	ENSG00000130635	COL5A1	collagen, type V, alpha 1	Extracellular Space	other
-0.713	0.224	ENSG00000141753	IGFBP4	insulin-like growth factor binding protein 4	Extracellular Space	other
-0.715	0.136	ENSG00000074855	ANO8	anoctamin 8	Extracellular Space	other
-0.716	0.07	ENSG00000168792	ABHD15	abhydrolase domain containing 15	Extracellular Space	other
-0.72	0.206	ENSG00000197461	PDGFA	platelet-derived growth factor alpha polypeptide	Extracellular Space	growth factor
-0.722	0.275	ENSG00000166147	FBN1	fibrillin 1	Extracellular Space	other
-0.724	0.01	ENSG00000166813	KIF7	kinesin family member 7	Extracellular Space	other
-0.724	0.304	ENSG00000204262	COL5A2	collagen, type V, alpha 2	Extracellular Space	other
-0.728	0.0896	ENSG00000100271	TTLL1	tubulin tyrosine ligase-like family, member 1	Extracellular Space	enzyme
-0.732	0.00397	ENSG00000112851	ERBB2IP	erbb2 interacting protein	Extracellular Space	cytokine
-0.733	0.0605	ENSG00000168487	BMP1	bone morphogenetic protein 1	Extracellular Space	peptidase
-0.77	0.556	ENSG00000204941	PSG5	pregnancy specific beta-1-glycoprotein 5	Extracellular Space	other
-0.776	0.394	ENSG00000185010	F8	coagulation factor VIII, procoagulant component	Extracellular Space	peptidase
-0.778	0.289	ENSG00000173581	CCDC106	coiled-coil domain containing 106	Extracellular Space	other
-0.784	0.0287	ENSG00000171451	DSEL	dermatan sulfate epimerase-like	Extracellular Space	enzyme
-0.785	0.0957	ENSG00000173511	VEGFB	vascular endothelial growth factor B	Extracellular Space	other
-0.79	0.0641	ENSG00000168056	LTBP3	latent transforming growth factor beta binding protein 3	Extracellular Space	other
-0.792	0.116	ENSG00000129038	LOXL1	lysyl oxidase-like 1	Extracellular Space	enzyme
-0.793	0.486	ENSG00000146674	IGFBP3	insulin-like growth factor binding protein 3	Extracellular Space	other
-0.799	0.0247	ENSG00000106268	NUDT1	nudix (nucleoside diphosphate linked moiety X)-type motif 1	Extracellular Space	phosphatase
-0.802	0.374	ENSG00000102265	TIMP1	TIMP metallopeptidase inhibitor 1	Extracellular Space	other
-0.808	0.453	ENSG00000185339	TCN2	transcobalamin II	Extracellular Space	transporter
-0.817	0.0636	ENSG00000180801	ARSJ	arylsulfatase family, member J	Extracellular Space	enzyme
-0.818	0.0293	ENSG00000198718	FAM179B	family with sequence similarity 179, member B	Extracellular Space	other
-0.823	0.0256	ENSG00000108239	TBC1D12	TBC1 domain family, member 12	Extracellular Space	other
-0.838	0.289	ENSG00000155008	APOOL	apolipoprotein O-like	Extracellular Space	other
-0.85	0.207	ENSG00000180787	ZFP3	zinc finger protein 3 homolog (mouse)	Extracellular Space	other
-0.856	0.00729	ENSG00000183723	CMTM4	CKLF-like MARVEL transmembrane domain containing 4	Extracellular Space	cytokine
-0.863	0.0061	ENSG00000172869	DMXL1	Dmx-like 1	Extracellular Space	other
-0.876	0.0313	ENSG00000204852	TCTN1	tectonic family member 1	Extracellular Space	other
-0.893	0.313	ENSG00000090554	FLT3LG	fms-related tyrosine kinase 3 ligand	Extracellular Space	cytokine
-0.902	0.0206	ENSG00000165650	PDZD8	PDZ domain containing 8	Extracellular Space	other
-0.904	0.28	ENSG00000128165	ADM2	adrenomedullin 2	Extracellular Space	other
-0.905	0.0562	ENSG00000187535	IFT140	intraflagellar transport 140 homolog (Chlamydomonas)	Extracellular Space	other
-0.908	0.474	ENSG00000197614	MFAP5	microfibrillar associated protein 5	Extracellular Space	other
-0.916	0.0104	ENSG00000170871	KIAA0232	KIAA0232	Extracellular Space	other
-0.919	0.0346	ENSG00000119912	IDE	insulin-degrading enzyme	Extracellular Space	peptidase
-0.92	0.0968	ENSG00000117122	MFAP2	microfibrillar-associated protein 2	Extracellular Space	other
-0.928	0.443	ENSG00000090539	CHRD	chordin	Extracellular Space	other
-0.929	0.0501	ENSG00000106086	PLEKHA8	pleckstrin homology domain containing, family A (phosphoinositide binding specific) member 8	Extracellular Space	other
-0.95	0.42	ENSG00000182326	C1S	complement component 1, s subcomponent	Extracellular Space	peptidase
-0.951	0.117	ENSG00000149212	SESN3	sestrin 3	Extracellular Space	other
-0.954	0.111	ENSG00000176697	BDNF	brain-derived neurotrophic factor	Extracellular Space	growth factor
-0.956	0.0368	ENSG00000187866	FAM122A	family with sequence similarity 122A	Extracellular Space	other
-0.96	0.259	ENSG00000142303	ADAMTS10	ADAM metallopeptidase with thrombospondin type 1 motif, 10	Extracellular Space	peptidase
-0.978	0.027	ENSG00000172037	LAMB2	laminin, beta 2 (laminin S)	Extracellular Space	enzyme
-0.993	0.107	ENSG00000164692	COL1A2	collagen, type I, alpha 2	Extracellular Space	other
-1.002	0.616	ENSG00000258818	RNASE4	ribonuclease, RNase A family, 4	Extracellular Space	enzyme
-1.007	0.159	ENSG00000113140	SPARC	secreted protein, acidic, cysteine-rich (osteonectin)	Extracellular Space	other
-1.009	0.113	ENSG00000184719	RNLS	renalase, FAD-dependent amine oxidase	Extracellular Space	other
-1.013	0.283	ENSG00000161955	TNFSF13	tumor necrosis factor (ligand) superfamily, member 13	Extracellular Space	cytokine
-1.014	0.128	ENSG00000164619	BMPER	BMP binding endothelial regulator	Extracellular Space	other
-1.016	0.567	ENSG00000082196	C1QTNF3	C1q and tumor necrosis factor related protein 3	Extracellular Space	other
-1.023	0.0458	ENSG00000150630	VEGFC	vascular endothelial growth factor C	Extracellular Space	growth factor
-1.024	0.0366	ENSG00000115414	FN1	fibronectin 1	Extracellular Space	enzyme
-1.031	0.738	ENSG00000019991	HGF	hepatocyte growth factor (hepapoietin A; scatter factor)	Extracellular Space	growth factor
-1.042	0.266	ENSG00000186889	TMEM17	transmembrane protein 17	Extracellular Space	other
-1.046	0.00169	ENSG00000150938	CRIM1	cysteine rich transmembrane BMP regulator 1 (chordin-like)	Extracellular Space	kinase
-1.048	0.0941	ENSG00000143367	TUFT1	tuftelin 1	Extracellular Space	other
-1.048	0.0798	ENSG00000134363	FST	follistatin	Extracellular Space	other
-1.059	0.0979	ENSG00000163430	FSTL1	follistatin-like 1	Extracellular Space	other
-1.065	0.0506	ENSG00000113083	LOX	lysyl oxidase	Extracellular Space	enzyme
-1.073	0.175	ENSG00000172594	SMPDL3A	sphingomyelin phosphodiesterase, acid-like 3A	Extracellular Space	enzyme
-1.074	0.332	ENSG00000108821	COL1A1	collagen, type I, alpha 1	Extracellular Space	other
-1.09	0.0027	ENSG00000100014	SPECC1L	sperm antigen with calponin homology and coiled-coil domains 1-like	Extracellular Space	other
-1.09	0.127	ENSG00000082438	COBLL1	COBL-like 1	Extracellular Space	other
-1.11	0.0467	ENSG00000196937	FAM3C	family with sequence similarity 3, member C	Extracellular Space	cytokine
-1.125	0.0155	ENSG00000177409	SAMD9L	sterile alpha motif domain containing 9-like	Extracellular Space	other
-1.133	0.0109	ENSG00000164099	PRSS12	protease, serine, 12 (neurotrypsin, motopsin)	Extracellular Space	peptidase
-1.137	0.0211	ENSG00000104324	CPQ	carboxypeptidase Q	Extracellular Space	peptidase
-1.164	0.000159	ENSG00000116199	FAM20B	family with sequence similarity 20, member B	Extracellular Space	enzyme
-1.19	0.205	ENSG00000106484	MEST	mesoderm specific transcript homolog (mouse)	Extracellular Space	peptidase
-1.201	0.00566	ENSG00000128283	CDC42EP1	CDC42 effector protein (Rho GTPase binding) 1	Extracellular Space	other
-1.25	0.15	ENSG00000253731	PCDHGA6	protocadherin gamma subfamily A, 6	Extracellular Space	other
-1.252	0.16	ENSG00000178031	ADAMTSL1	ADAMTS-like 1	Extracellular Space	other
-1.255	0.0461	ENSG00000163661	PTX3	pentraxin 3, long	Extracellular Space	other
-1.257	0.00237	ENSG00000119977	TCTN3	tectonic family member 3	Extracellular Space	other
-1.267	0.0448	ENSG00000149571	KIRREL3	kin of IRRE like 3 (Drosophila)	Extracellular Space	other
-1.277	0.0505	ENSG00000139899	CBLN3	cerebellin 3 precursor	Extracellular Space	other
-1.299	0.0127	ENSG00000172331	BPGM	2,3-bisphosphoglycerate mutase	Extracellular Space	phosphatase
-1.301	0.188	ENSG00000188372	ZP3	zona pellucida glycoprotein 3 (sperm receptor)	Extracellular Space	transporter
-1.316	0.0178	ENSG00000070404	FSTL3	follistatin-like 3 (secreted glycoprotein)	Extracellular Space	other
-1.318	0.00211	ENSG00000169814	BTD	biotinidase	Extracellular Space	enzyme
-1.325	0.00341	ENSG00000149639	SOGA1	suppressor of glucose, autophagy associated 1	Extracellular Space	other
-1.328	0.00162	ENSG00000169231	THBS3	thrombospondin 3	Extracellular Space	other
-1.384	0.000584	ENSG00000129353	SLC44A2	solute carrier family 44, member 2	Extracellular Space	transporter
-1.397	0.125	ENSG00000183287	CCBE1	collagen and calcium binding EGF domains 1	Extracellular Space	other
-1.403	0.0128	ENSG00000137801	THBS1	thrombospondin 1	Extracellular Space	other
-1.417	0.107	ENSG00000184500	PROS1	protein S (alpha)	Extracellular Space	other
-1.419	0.0381	ENSG00000138675	FGF5	fibroblast growth factor 5	Extracellular Space	growth factor
-1.42	0.101	ENSG00000139508	SLC46A3	solute carrier family 46, member 3	Extracellular Space	other
-1.484	0.0113	ENSG00000087116	ADAMTS2	ADAM metallopeptidase with thrombospondin type 1 motif, 2	Extracellular Space	peptidase
-1.496	0.136	ENSG00000112297	AIM1	absent in melanoma 1	Extracellular Space	other
-1.52	0.342	ENSG00000173376	NDNF	neuron-derived neurotrophic factor	Extracellular Space	other
-1.533	0.000245	ENSG00000131149	KIAA0182	KIAA0182	Extracellular Space	other
-1.542	0.0129	ENSG00000164176	EDIL3	EGF-like repeats and discoidin I-like domains 3	Extracellular Space	other
-1.551	0.134	ENSG00000221963	APOL6	apolipoprotein L, 6	Extracellular Space	transporter
-1.566	0.0531	ENSG00000100342	APOL1	apolipoprotein L, 1	Extracellular Space	transporter
-1.58	0.0436	ENSG00000107562	CXCL12	chemokine (C-X-C motif) ligand 12	Extracellular Space	cytokine
-1.586	0.223	ENSG00000143382	ADAMTSL4	ADAMTS-like 4	Extracellular Space	other
-1.61	0.0126	ENSG00000106804	C5	complement component 5	Extracellular Space	cytokine
-1.619	0.509	ENSG00000164530	PI16	peptidase inhibitor 16	Extracellular Space	other
-1.651	0.00703	ENSG00000113578	FGF1	fibroblast growth factor 1 (acidic)	Extracellular Space	growth factor
-1.669	0.0962	ENSG00000154734	ADAMTS1	ADAM metallopeptidase with thrombospondin type 1 motif, 1	Extracellular Space	peptidase
-1.681	0.257	ENSG00000132561	MATN2	matrilin 2	Extracellular Space	other
-1.702	0.248	ENSG00000129009	ISLR	immunoglobulin superfamily containing leucine-rich repeat	Extracellular Space	other
-1.743	0.0302	ENSG00000101384	JAG1	jagged 1	Extracellular Space	growth factor
-1.769	0.0892	ENSG00000001617	SEMA3F	sema domain, immunoglobulin domain (Ig), short basic domain, secreted, (semaphorin) 3F	Extracellular Space	other
-1.81	0.0277	ENSG00000142910	TINAGL1	tubulointerstitial nephritis antigen-like 1	Extracellular Space	transporter
-1.812	0.0416	ENSG00000184371	CSF1	colony stimulating factor 1 (macrophage)	Extracellular Space	cytokine
-1.822	0.437	ENSG00000189056	RELN	reelin	Extracellular Space	peptidase
-1.839	0.265	ENSG00000125965	GDF5	growth differentiation factor 5	Extracellular Space	growth factor
-1.851	0.0962	ENSG00000053747	LAMA3	laminin, alpha 3	Extracellular Space	other
-1.875	0.0155	ENSG00000119681	LTBP2	latent transforming growth factor beta binding protein 2	Extracellular Space	other
-1.907	0.146	ENSG00000198732	SMOC1	SPARC related modular calcium binding 1	Extracellular Space	other
-1.913	0.0962	ENSG00000164106	SCRG1	stimulator of chondrogenesis 1	Extracellular Space	other
-1.92	0.00191	ENSG00000075223	SEMA3C	sema domain, immunoglobulin domain (Ig), short basic domain, secreted, (semaphorin) 3C	Extracellular Space	other
-1.93	0.0601	ENSG00000139971	C14orf37	chromosome 14 open reading frame 37	Extracellular Space	other
-1.953	0.0646	ENSG00000144810	COL8A1	collagen, type VIII, alpha 1	Extracellular Space	other
-1.956	0.00932	ENSG00000118523	CTGF	connective tissue growth factor	Extracellular Space	growth factor
-1.964	0.00155	ENSG00000155324	GRAMD3	GRAM domain containing 3	Extracellular Space	other
-2.033	0.00325	ENSG00000163710	PCOLCE2	procollagen C-endopeptidase enhancer 2	Extracellular Space	other
-2.043	0.0344	ENSG00000127241	MASP1	mannan-binding lectin serine peptidase 1 (C4/C2 activating component of Ra-reactive factor)	Extracellular Space	peptidase
-2.064	0.141	ENSG00000121316	PLBD1	phospholipase B domain containing 1	Extracellular Space	other
-2.1	0.0473	ENSG00000116774	OLFML3	olfactomedin-like 3	Extracellular Space	other
-2.108	0.0723	ENSG00000125657	TNFSF9	tumor necrosis factor (ligand) superfamily, member 9	Extracellular Space	cytokine
-2.13	0.0048	ENSG00000172260	NEGR1	neuronal growth regulator 1	Extracellular Space	other
-2.171	0.0404	ENSG00000115461	IGFBP5	insulin-like growth factor binding protein 5	Extracellular Space	other
-2.186	0.0005	ENSG00000158321	AUTS2	autism susceptibility candidate 2	Extracellular Space	other
-2.263	0.0134	ENSG00000163536	SERPINI1	serpin peptidase inhibitor, clade I (neuroserpin), member 1	Extracellular Space	other
-2.313	0.0283	ENSG00000151882	CCL28	chemokine (C-C motif) ligand 28	Extracellular Space	cytokine
-2.351	0.0344	ENSG00000166033	HTRA1	HtrA serine peptidase 1	Extracellular Space	peptidase
-2.373	0.152	ENSG00000243649	CFB	complement factor B	Extracellular Space	peptidase
-2.384	0.00331	ENSG00000170801	HTRA3	HtrA serine peptidase 3	Extracellular Space	peptidase
-2.401	0.0144	ENSG00000150687	PRSS23	protease, serine, 23	Extracellular Space	peptidase
-2.418	0.0223	ENSG00000183087	GAS6	growth arrest-specific 6	Extracellular Space	growth factor
-2.474	0.00129	ENSG00000136378	ADAMTS7	ADAM metallopeptidase with thrombospondin type 1 motif, 7	Extracellular Space	peptidase
-2.482	0.00607	ENSG00000122335	SERAC1	serine active site containing 1	Extracellular Space	other
-2.486	0.0137	ENSG00000156466	GDF6	growth differentiation factor 6	Extracellular Space	growth factor
-2.526	0.0742	ENSG00000174599	TRAM1L1	translocation associated membrane protein 1-like 1	Extracellular Space	other
-2.539	0.00115	ENSG00000145681	HAPLN1	hyaluronan and proteoglycan link protein 1	Extracellular Space	other
-2.542	0.0288	ENSG00000134245	WNT2B	wingless-type MMTV integration site family, member 2B	Extracellular Space	other
-2.569	0.0804	ENSG00000159403	C1R	complement component 1, r subcomponent	Extracellular Space	peptidase
-2.602	0.000863	ENSG00000111186	WNT5B	wingless-type MMTV integration site family, member 5B	Extracellular Space	other
-2.631	0.00526	ENSG00000135919	SERPINE2	serpin peptidase inhibitor, clade E (nexin, plasminogen activator inhibitor type 1), member 2	Extracellular Space	other
-2.639	0.000383	ENSG00000189184	PCDH18	protocadherin 18	Extracellular Space	other
-2.649	0.0724	ENSG00000166482	MFAP4	microfibrillar-associated protein 4	Extracellular Space	other
-2.671	0.0074	ENSG00000077942	FBLN1	fibulin 1	Extracellular Space	other
-2.681	0.0666	ENSG00000172349	IL16	interleukin 16	Extracellular Space	cytokine
-2.783	0.109	ENSG00000120594	PLXDC2	plexin domain containing 2	Extracellular Space	other
-2.85	0.00419	ENSG00000073910	FRY	furry homolog (Drosophila)	Extracellular Space	other
-2.923	0.0574	ENSG00000167642	SPINT2	serine peptidase inhibitor, Kunitz type, 2	Extracellular Space	other
-2.942	0.0327	ENSG00000182575	NXPH3	neurexophilin 3	Extracellular Space	other
-2.999	0.0127	ENSG00000161921	CXCL16	chemokine (C-X-C motif) ligand 16	Extracellular Space	cytokine
-3.023	0.000642	ENSG00000074527	NTN4	netrin 4	Extracellular Space	other
-3.056	0.087	ENSG00000183691	NOG	noggin	Extracellular Space	other
-3.14	0.223	ENSG00000109610	SOD3	superoxide dismutase 3, extracellular	Extracellular Space	enzyme
-3.146	0.00258	ENSG00000154175	ABI3BP	ABI family, member 3 (NESH) binding protein	Extracellular Space	other
-3.197	0.0381	ENSG00000138028	CGREF1	cell growth regulator with EF-hand domain 1	Extracellular Space	other
-3.235	0.000265	ENSG00000134259	NGF	nerve growth factor (beta polypeptide)	Extracellular Space	growth factor
-3.239	0.000159	ENSG00000140545	MFGE8	milk fat globule-EGF factor 8 protein	Extracellular Space	other
-3.289	0.735	ENSG00000250722	SEPP1	selenoprotein P, plasma, 1	Extracellular Space	other
-3.302	0.00573	ENSG00000121440	PDZRN3	PDZ domain containing ring finger 3	Extracellular Space	enzyme
-3.303	0.0472	ENSG00000187372	PCDHB13	protocadherin beta 13	Extracellular Space	other
-3.371	0.00311	ENSG00000041982	TNC	tenascin C	Extracellular Space	other
-3.439	0.362	ENSG00000133048	CHI3L1	chitinase 3-like 1 (cartilage glycoprotein-39)	Extracellular Space	enzyme
-3.495	0.0146	ENSG00000120885	CLU	clusterin	Extracellular Space	other
-3.578	0.00111	ENSG00000111799	COL12A1	collagen, type XII, alpha 1	Extracellular Space	other
-3.698	0.0222	ENSG00000104415	WISP1	WNT1 inducible signaling pathway protein 1	Extracellular Space	other
-4.093	0.0431	ENSG00000167244	IGF2	insulin-like growth factor 2 (somatomedin A)	Extracellular Space	growth factor
-4.166	0.00409	ENSG00000173114	LRRN3	leucine rich repeat neuronal 3	Extracellular Space	other
-4.202	0.0113	ENSG00000180777	ANKRD30B	ankyrin repeat domain 30B	Extracellular Space	other
-4.25	0.0117	ENSG00000122176	FMOD	fibromodulin	Extracellular Space	other
-4.341	0.000282	ENSG00000140511	HAPLN3	hyaluronan and proteoglycan link protein 3	Extracellular Space	other
-4.393	0.000104	ENSG00000171812	COL8A2	collagen, type VIII, alpha 2	Extracellular Space	other
-4.407	0.0264	ENSG00000011465	DCN	decorin	Extracellular Space	other
-4.485	0.00459	ENSG00000164318	EGFLAM	EGF-like, fibronectin type III and laminin G domains	Extracellular Space	other
-4.503	0.00116	ENSG00000107821	KAZALD1	Kazal-type serine peptidase inhibitor domain 1	Extracellular Space	other
-4.578	0.198	ENSG00000197766	CFD	complement factor D (adipsin)	Extracellular Space	peptidase
-4.849	0.283	ENSG00000204291	COL15A1	collagen, type XV, alpha 1	Extracellular Space	other
-4.958	0.0407	ENSG00000162745	OLFML2B	olfactomedin-like 2B	Extracellular Space	other
-4.984	0.027	ENSG00000169174	PCSK9	proprotein convertase subtilisin/kexin type 9	Extracellular Space	peptidase
-5.134	0.413	ENSG00000205221	VIT	vitrin	Extracellular Space	other
-5.158	0.0642	ENSG00000187123	LYPD6	LY6/PLAUR domain containing 6	Extracellular Space	other
-5.297	0.188	ENSG00000106823	ECM2	extracellular matrix protein 2, female organ and adipocyte specific	Extracellular Space	other
-5.408	0.0344	ENSG00000163083	INHBB	inhibin, beta B	Extracellular Space	growth factor
-5.48	0.0365	ENSG00000185585	OLFML2A	olfactomedin-like 2A	Extracellular Space	other
-5.747	0.00179	ENSG00000139329	LUM	lumican	Extracellular Space	other
-5.89	0.485	ENSG00000064205	WISP2	WNT1 inducible signaling pathway protein 2	Extracellular Space	growth factor
-5.93	0.04	ENSG00000154736	ADAMTS5	ADAM metallopeptidase with thrombospondin type 1 motif, 5	Extracellular Space	peptidase
-5.981	0.0417	ENSG00000124749	COL21A1	collagen, type XXI, alpha 1	Extracellular Space	other
-6.001	0.022	ENSG00000134198	TSPAN2	tetraspanin 2	Extracellular Space	other
-6.074	0.0055	ENSG00000006016	CRLF1	cytokine receptor-like factor 1	Extracellular Space	other
-6.354	0.00025	ENSG00000140285	FGF7	fibroblast growth factor 7	Extracellular Space	growth factor
-6.492	0.0078	ENSG00000133985	TTC9	tetratricopeptide repeat domain 9	Extracellular Space	other
-6.517	0.00751	ENSG00000180875	GREM2	gremlin 2	Extracellular Space	other
-6.576	0.000383	ENSG00000136541	ERMN	ermin, ERM-like protein	Extracellular Space	other
-6.648	0.0489	ENSG00000138207	RBP4	retinol binding protein 4, plasma	Extracellular Space	transporter
-6.65	0.0073	ENSG00000185652	NTF3	neurotrophin 3	Extracellular Space	growth factor
-6.706	0.023	ENSG00000109625	CPZ	carboxypeptidase Z	Extracellular Space	peptidase
-6.759	0.0208	ENSG00000115457	IGFBP2	insulin-like growth factor binding protein 2, 36kDa	Extracellular Space	other
-6.79	8.01e-05	ENSG00000175315	CST6	cystatin E/M	Extracellular Space	other
-6.925	0.119	ENSG00000136999	NOV	nephroblastoma overexpressed	Extracellular Space	growth factor
-7.174	0.0228	ENSG00000219438	FAM19A5	family with sequence similarity 19 (chemokine (C-C motif)-like), member A5	Extracellular Space	other
-7.188	0.114	ENSG00000108950	FAM20A	family with sequence similarity 20, member A	Extracellular Space	other
-7.573	0.264	ENSG00000168477	TNXB	tenascin XB	Extracellular Space	other
-7.582	0.00115	ENSG00000060718	COL11A1	collagen, type XI, alpha 1	Extracellular Space	other
-7.604	0.0526	ENSG00000101938	CHRDL1	chordin-like 1	Extracellular Space	other
-7.721	0.00304	ENSG00000184347	SLIT3	slit homolog 3 (Drosophila)	Extracellular Space	other
-8.112	0.102	ENSG00000181195	PENK	proenkephalin	Extracellular Space	other
-8.183	0.00944	ENSG00000163815	CLEC3B	C-type lectin domain family 3, member B	Extracellular Space	other
-8.67	0.139	ENSG00000187955	COL14A1	collagen, type XIV, alpha 1	Extracellular Space	other
-9.217	0.0258	ENSG00000183801	OLFML1	olfactomedin-like 1	Extracellular Space	other
-9.368	0.0349	ENSG00000174697	LEP	leptin	Extracellular Space	growth factor
-9.481	0.227	ENSG00000188783	PRELP	proline/arginine-rich end leucine-rich repeat protein	Extracellular Space	other
-9.545	0.0174	ENSG00000049540	ELN	elastin	Extracellular Space	other
-11.158	0.00185	ENSG00000105664	COMP	cartilage oligomeric matrix protein	Extracellular Space	other
-12.573	0.00592	ENSG00000157766	ACAN	aggrecan	Extracellular Space	other
