# Supplementary material for: CXCL6 is an important paracrine factor in the pro-angiogenic human cardiac progenitor-like cell secretome
Source: Sci Rep. 2017 Oct 2;7:12490. doi: 10.1038/s41598-017-11976-6 (PMC5624898; doi:10.1038/s41598-017-11976-6)
Supplement: Supplementary file 5 — Table S5 [file 41598_2017_11976_MOESM5_ESM.xlsx]

## Sheet: GenesAndGOs
GeneName	cell_adhesion	cell_migration	angiogenesis	cell_growth	cell-type_specific_apoptotic_process	response_to_hypoxia	mesenchymal_cell_development	endothelial_cell_proliferation	aging	positive_regulation_of_cell_division	cardiac_chamber_morphogenesis	vasculogenesis	cardiac_muscle_cell_proliferation	logFC_CSCvsMSC	logFC_CSCvsHDF
TGFB2	1	1	1	1	1	1	1	0	0	1	0	0	1	0	4.86113
SFRP1	1	1	1	1	1	1	1	0	0	0	0	0	0	6.68078	0
CXCL12	1	1	1	1	1	1	0	1	0	0	0	0	0	-1.70078	0
SFRP2	1	1	1	1	1	0	1	0	0	0	1	0	0	-5.99872	-14.9724
VEGFA	1	1	1	1	0	1	0	1	0	1	0	1	0	0	2.09178
MMP14	1	1	1	1	0	1	0	1	0	0	0	0	0	1.70235	0
CTGF	1	1	1	1	0	0	0	0	1	0	0	0	0	-1.97473	1.73419
NOV	1	1	1	1	0	0	0	0	0	0	0	0	0	-5.53816	-5.79428
CCL2	1	1	1	0	1	1	0	1	1	0	0	0	0	2.81894	3.63042
TEK	1	1	1	0	1	1	0	1	0	0	1	0	0	0	5.79367
KDR	1	1	1	0	1	0	0	1	0	0	0	1	0	11.7008	6.23638
SERPINE1	1	1	1	0	1	0	0	0	1	0	0	0	0	0	3.75197
COL18A1	1	1	1	0	1	0	0	0	0	0	0	0	0	5.40247	0
LOXL2	1	1	1	0	0	1	1	1	1	0	0	0	0	0	2.23589
NOTCH1	1	1	1	0	0	1	1	0	0	0	1	1	1	0	1.25932
ENG	1	1	1	0	0	1	0	1	1	0	0	1	0	-1.36454	1.69036
CD34	1	1	1	0	0	1	0	1	0	0	0	1	0	3.68222	3.85265
IL1B	1	1	1	0	0	1	0	0	1	1	0	0	0	11.0759	5.44285
LAMA5	1	1	1	0	0	0	1	0	0	0	0	0	0	3.08176	2.63542
THBS4	1	1	1	0	0	0	0	1	0	1	0	0	0	0	-5.78879
EGFL7	1	1	1	0	0	0	0	1	0	0	0	1	0	4.55872	5.06227
AIMP1	1	1	1	0	0	0	0	1	0	0	0	0	0	0	-1.13231
APOD	1	1	1	0	0	0	0	0	1	0	0	0	0	2.8817	-4.47516
SRPX2	1	1	1	0	0	0	0	0	0	0	0	0	0	2.24879	0
IL8	1	1	1	0	0	0	0	0	0	0	0	0	0	10.1054	3.71532
NRG1	1	1	0	1	1	0	1	0	0	0	1	0	1	-3.4146	-3.40127
NTN1	1	1	0	1	0	0	0	0	0	0	0	0	0	3.83667	-5.27473
SPP1	1	1	0	1	0	0	0	0	0	0	0	0	0	-7.963	-7.55963
SERPINE2	1	1	0	1	0	0	0	0	0	0	0	0	0	-2.87153	0
SPOCK1	1	1	0	1	0	0	0	0	0	0	0	0	0	0	2.62231
ICAM1	1	1	0	0	1	1	0	0	1	0	0	0	0	3.7357	2.50126
KITLG	1	1	0	0	1	0	1	0	0	0	0	0	0	0	-3.19351
LGALS3	1	1	0	0	1	0	0	0	0	0	0	0	0	0	-1.38359
LGALS9	1	1	0	0	1	0	0	0	0	0	0	0	0	3.48408	0
GAS6	1	1	0	0	1	0	0	0	0	0	0	0	0	-2.54386	0
BMP2	1	1	0	0	0	1	1	1	0	0	0	0	0	4.494	0
LEP	1	1	0	0	0	1	0	0	0	0	0	0	0	-9.5829	-6.09067
DPP4	1	1	0	0	0	1	0	0	0	0	0	0	0	2.72324	0
EPHA3	1	1	0	0	0	0	1	0	0	0	0	0	0	-8.14423	0
DAG1	1	1	0	0	0	0	1	0	0	0	0	0	0	-1.31212	0
VCAN	1	1	0	0	0	0	0	0	0	0	0	0	0	0	2.84684
FBLN1	1	1	0	0	0	0	0	0	0	0	0	0	0	-2.61438	-3.31603
LAMB1	1	1	0	0	0	0	0	0	0	0	0	0	0	2.82694	0
LAMA1	1	1	0	0	0	0	0	0	0	0	0	0	0	0	2.05574
LAMA4	1	1	0	0	0	0	0	0	0	0	0	0	0	2.58812	0
EGFR	1	1	0	0	0	0	0	0	0	0	0	0	0	0	-1.31722
KIT	1	1	0	0	0	0	0	0	0	0	0	0	0	0	-5.6618
VCAM1	1	1	0	0	0	0	0	0	0	0	0	0	0	-8.61009	0
SAA1	1	1	0	0	0	0	0	0	0	0	0	0	0	0	4.4484
CSF1	1	1	0	0	0	0	0	0	0	0	0	0	0	-1.75332	-1.88881
FLRT2	1	1	0	0	0	0	0	0	0	0	0	0	0	-1.7979	-2.95366
GCNT1	1	1	0	0	0	0	0	0	0	0	0	0	0	-2.34583	0
COL4A3	1	0	1	0	1	0	0	0	0	0	0	0	0	2.74559	5.30859
MFGE8	1	0	1	0	0	0	0	0	0	0	0	0	0	-3.09794	0
COL8A1	1	0	1	0	0	0	0	0	0	0	0	0	0	-2.30401	0
SEMA3E	1	0	1	0	0	0	0	0	0	0	0	0	0	-4.61192	0
COL8A2	1	0	1	0	0	0	0	0	0	0	0	0	0	-3.77646	-1.72862
COL15A1	1	0	1	0	0	0	0	0	0	0	0	0	0	-5.56141	-3.95535
APP	1	0	0	1	1	0	0	0	0	0	0	0	0	1.74021	0
IGFBP2	1	0	0	1	0	0	0	0	1	0	0	0	0	-6.33269	0
WISP2	1	0	0	1	0	0	0	0	0	0	0	0	0	-6.34357	-10.8966
WISP1	1	0	0	1	0	0	0	0	0	0	0	0	0	-4.04336	-3.23752
FLRT3	1	0	0	1	0	0	0	0	0	0	0	0	0	-6.31594	-6.35564
CGREF1	1	0	0	1	0	0	0	0	0	0	0	0	0	-3.37353	0
FBLN5	1	0	0	1	0	0	0	0	0	0	0	0	0	0	-2.53374
IGFBP7	1	0	0	1	0	0	0	0	0	0	0	0	0	0	3.09943
IL7R	1	0	0	1	0	0	0	0	0	0	0	0	0	-4.88134	-4.38696
COL14A1	1	0	0	1	0	0	0	0	0	0	0	0	0	-6.57711	-5.88839
ERBB3	1	0	0	0	1	0	0	0	0	0	0	0	0	-5.06656	0
IGF2	1	0	0	0	0	0	0	0	0	1	0	0	0	-4.43204	0
IL32	1	0	0	0	0	0	0	0	0	0	0	0	0	5.58713	4.54968
EDA	1	0	0	0	0	0	0	0	0	0	0	0	0	5.79388	3.32278
SPON2	1	0	0	0	0	0	0	0	0	0	0	0	0	3.77655	0
COL4A6	1	0	0	0	0	0	0	0	0	0	0	0	0	4.97723	0
EGFLAM	1	0	0	0	0	0	0	0	0	0	0	0	0	0	3.79392
TINAGL1	1	0	0	0	0	0	0	0	0	0	0	0	0	-1.97644	8.25699
SVEP1	1	0	0	0	0	0	0	0	0	0	0	0	0	-2.5333	-4.35763
MFAP4	1	0	0	0	0	0	0	0	0	0	0	0	0	-2.01886	-4.79107
SPINT2	1	0	0	0	0	0	0	0	0	0	0	0	0	-3.38604	2.55313
THBS3	1	0	0	0	0	0	0	0	0	0	0	0	0	-1.31446	0
C1QTNF1	1	0	0	0	0	0	0	0	0	0	0	0	0	3.59233	2.08079
NTM	1	0	0	0	0	0	0	0	0	0	0	0	0	0	1.91284
IFNE	1	0	0	0	0	0	0	0	0	0	0	0	0	4.27166	0
GLDN	1	0	0	0	0	0	0	0	0	0	0	0	0	0	-3.51753
ITGBL1	1	0	0	0	0	0	0	0	0	0	0	0	0	-3.87466	-1.63929
LAMC2	1	0	0	0	0	0	0	0	0	0	0	0	0	0	2.08626
PVR	1	0	0	0	0	0	0	0	0	0	0	0	0	0	2.27292
NID2	1	0	0	0	0	0	0	0	0	0	0	0	0	1.79689	0
ADAM23	1	0	0	0	0	0	0	0	0	0	0	0	0	2.64495	2.08463
NID1	1	0	0	0	0	0	0	0	0	0	0	0	0	1.73492	0
FSTL3	1	0	0	0	0	0	0	0	0	0	0	0	0	-1.31153	2.21908
IL4R	1	0	0	0	0	0	0	0	0	0	0	0	0	1.55386	0
IL7	1	0	0	0	0	0	0	0	0	0	0	0	0	0	-3.10774
COL12A1	1	0	0	0	0	0	0	0	0	0	0	0	0	-3.28913	-3.47537
SNED1	1	0	0	0	0	0	0	0	0	0	0	0	0	-2.85737	-1.81201
COL6A3	1	0	0	0	0	0	0	0	0	0	0	0	0	1.74017	0
FBLN2	1	0	0	0	0	0	0	0	0	0	0	0	0	0	-2.33943
SERPINI1	1	0	0	0	0	0	0	0	0	0	0	0	0	-2.03525	0
MFI2	1	0	0	0	0	0	0	0	0	0	0	0	0	0	1.98434
EDIL3	1	0	0	0	0	0	0	0	0	0	0	0	0	-1.52358	4.43936
COL7A1	1	0	0	0	0	0	0	0	0	0	0	0	0	0	-1.4453
TNFSF4	1	0	0	0	0	0	0	0	0	0	0	0	0	3.29747	0
TNFSF9	1	0	0	0	0	0	0	0	0	0	0	0	0	-2.33405	0
EMILIN2	1	0	0	0	0	0	0	0	0	0	0	0	0	0	-3.81412
CLCA2	1	0	0	0	0	0	0	0	0	0	0	0	0	0	-3.42801
HAPLN1	1	0	0	0	0	0	0	0	0	0	0	0	0	-3.29453	0
HAPLN1	1	0	0	0	0	0	0	0	0	0	0	0	0	-2.60339	4.2545
NCAM1	1	0	0	0	0	0	0	0	0	0	0	0	0	3.34723	0
ABI3BP	1	0	0	0	0	0	0	0	0	0	0	0	0	-3.0457	0
DPT	1	0	0	0	0	0	0	0	0	0	0	0	0	-3.27508	-10.0621
CDON	1	0	0	0	0	0	0	0	0	0	0	0	0	-5.20596	-6.84851
ECM2	1	0	0	0	0	0	0	0	0	0	0	0	0	-5.10572	-6.01361
COMP	1	0	0	0	0	0	0	0	0	0	0	0	0	-8.95571	-3.57036
ACAN	1	0	0	0	0	0	0	0	0	0	0	0	0	-9.90145	-4.05357
VIT	1	0	0	0	0	0	0	0	0	0	0	0	0	-8.31708	-12.9629
PRLR	1	0	0	0	0	0	0	0	0	0	0	0	0	0	-6.58689
TNC	1	0	0	0	0	0	0	0	0	0	0	0	0	-3.07535	-5.79094
